# Supplementary material for: Conserved missense variant pathogenicity and correlated phenotypes across paralogous genes
Source: Genome Biol. 2025 Jul 7;26:197. doi: 10.1186/s13059-025-03663-x (PMC12235991; doi:10.1186/s13059-025-03663-x)
Supplement: Supplementary file 2 — Additional file 2. Table S1: List of amino acid residues overlapping with paralogous (likely)-pathogenic variants from ClinVar ≥ 1 review star. [file 13059_2025_3663_MOESM2_ESM.xlsx]

## Sheet: SupplementaryTable1
Table S1: List of amino acid residues overlapping with paralogous (likely)-pathogenic variants from ClinVar ≥1 review star. For each residue the table displays all conserved missense variants in paralogous genes that have been previously annotated as (likely)-pathogenic in the ClinVar database. If for a target residue multiple variants are found they are separated by a semicolon. In addition, the…
Gene	HGNC ID	Aminoacid position	Reference aminoacid	Gene-family alignment position	Paralogous pathogenic variants at same alignment position
PTH1R	HGNC:9608	R	207	146	GHRHR(ENST00000326139):R94Q (gnomAD-AF:4.96e-06)
PTH1R	HGNC:9608	L	266	202	GHRHR(ENST00000326139):L144H (gnomAD-AF:5.45e-05)
PTH1R	HGNC:9608	R	283	219	GHRHR(ENST00000326139):R161W (gnomAD-AF:3.69e-05)
PTH1R	HGNC:9608	F	291	227	GHRHR(ENST00000326139):F169L (gnomAD-AF:8.36e-05)
PTH1R	HGNC:9608	A	298	234	GHRHR(ENST00000326139):A176V (gnomAD-AF:3.16e-05)
PTH1R	HGNC:9608	W	427	361	GHRHR(ENST00000326139):W283R (gnomAD-AF:7.44e-06)
GHRHR	HGNC:4266	P	169	79	PTH1R(ENST00000449590):P132L (gnomAD-AF:3.42e-06)
GHRHR	HGNC:4266	V	268	146	PTH1R(ENST00000449590):V204E (gnomAD-AF:NA)
GHRHR	HGNC:4266	H	287	165	PTH1R(ENST00000449590):H223R (gnomAD-AF:NA)
GHRHR	HGNC:4266	D	305	183	PTH1R(ENST00000449590):D241E (gnomAD-AF:NA)
GHRHR	HGNC:4266	R	449	305	PTH1R(ENST00000449590):R383Q (gnomAD-AF:1.86e-06)
GHRHR	HGNC:4266	E	535	386	PTH1R(ENST00000449590):E469K (gnomAD-AF:NA)
OPTN	HGNC:17142	D	482	474	IKBKG(ENST00000594239):D311N (gnomAD-AF:NA)
OPTN	HGNC:17142	F	483	475	IKBKG(ENST00000594239):F312L (gnomAD-AF:NA)
OPTN	HGNC:17142	E	486	478	IKBKG(ENST00000594239):E315A (gnomAD-AF:NA)
IKBKG	HGNC:5961	Q	321	154	OPTN(ENST00000378747):Q314L (gnomAD-AF:1.05e-04)
IKBKG	HGNC:5961	Q	475	304	OPTN(ENST00000378747):Q467P (gnomAD-AF:6.84e-07)
IKBKG	HGNC:5961	E	486	315	OPTN(ENST00000378747):E478G (gnomAD-AF:1.37e-06)
HSD17B10	HGNC:4800	A	217	157	HPGD(ENST00000296522):A140P (gnomAD-AF:2.78e-05)
HSD17B10	HGNC:4800	S	271	208	HPGD(ENST00000296522):S193P (gnomAD-AF:1.37e-06)
HPGD	HGNC:5154	P	261	183	HSD17B10(ENST00000168216):P198T (gnomAD-AF:NA)
G6PC1	HGNC:4056	P	48	48	G6PC3(ENST00000269097):P44L (gnomAD-AF:1.37e-06);G6PC3(ENST00000269097):P44S (gnomAD-AF:1.92e-05)
G6PC1	HGNC:4056	G	114	114	G6PC3(ENST00000269097):G109S (gnomAD-AF:6.89e-07)
G6PC1	HGNC:4056	G	118	118	G6PC3(ENST00000269097):G113R (gnomAD-AF:NA)
G6PC1	HGNC:4056	G	272	270	G6PC3(ENST00000269097):G260R (gnomAD-AF:1.14e-04)
G6PC1	HGNC:4056	F	324	322	G6PC3(ENST00000269097):F309C (gnomAD-AF:1.24e-05)
G6PC3	HGNC:24861	M	5	1	G6PC1(ENST00000253801):M5I (gnomAD-AF:8.67e-06);G6PC1(ENST00000253801):M5I (gnomAD-AF:1.37e-06);G6PC1(ENST00000253801):M5K (gnomAD-AF:NA);G6PC1(ENST00000253801):M5R (gnomAD-AF:4.34e-06)
G6PC3	HGNC:24861	Q	20	16	G6PC1(ENST00000253801):Q20R (gnomAD-AF:NA)
G6PC3	HGNC:24861	D	38	34	G6PC1(ENST00000253801):D38V (gnomAD-AF:4.40e-05)
G6PC3	HGNC:24861	K	76	72	G6PC1(ENST00000253801):K76N (gnomAD-AF:NA)
G6PC3	HGNC:24861	W	77	73	G6PC1(ENST00000253801):W77R (gnomAD-AF:6.17e-06)
G6PC3	HGNC:24861	F	80	76	G6PC1(ENST00000253801):F80I (gnomAD-AF:6.85e-07);G6PC1(ENST00000253801):F80S (gnomAD-AF:4.35e-06)
G6PC3	HGNC:24861	G	81	77	G6PC1(ENST00000253801):G81R (gnomAD-AF:6.85e-07)
G6PC3	HGNC:24861	R	83	79	G6PC1(ENST00000253801):R83S (gnomAD-AF:NA);G6PC1(ENST00000253801):R83H (gnomAD-AF:2.54e-05);G6PC1(ENST00000253801):R83C (gnomAD-AF:3.95e-04)
G6PC3	HGNC:24861	C	109	104	G6PC1(ENST00000253801):C109R (gnomAD-AF:NA);G6PC1(ENST00000253801):C109Y (gnomAD-AF:3.72e-06)
G6PC3	HGNC:24861	E	110	105	G6PC1(ENST00000253801):E110K (gnomAD-AF:2.61e-05)
G6PC3	HGNC:24861	G	118	113	G6PC1(ENST00000253801):G118R (gnomAD-AF:6.85e-07);G6PC1(ENST00000253801):G118S (gnomAD-AF:4.11e-06)
G6PC3	HGNC:24861	H	119	114	G6PC1(ENST00000253801):H119D (gnomAD-AF:NA);G6PC1(ENST00000253801):H119Y (gnomAD-AF:6.57e-06);G6PC1(ENST00000253801):H119L (gnomAD-AF:2.74e-06);G6PC1(ENST00000253801):H119R (gnomAD-AF:3.72e-06)
G6PC3	HGNC:24861	M	121	116	G6PC1(ENST00000253801):M121T (gnomAD-AF:2.05e-06);G6PC1(ENST00000253801):M121V (gnomAD-AF:1.37e-06)
G6PC3	HGNC:24861	V	168	157	G6PC1(ENST00000253801):V166G (gnomAD-AF:NA)
G6PC3	HGNC:24861	R	172	161	G6PC1(ENST00000253801):R170Q (gnomAD-AF:5.58e-06)
G6PC3	HGNC:24861	H	178	167	G6PC1(ENST00000253801):H176Y (gnomAD-AF:NA)
G6PC3	HGNC:24861	P	180	169	G6PC1(ENST00000253801):P178S (gnomAD-AF:1.05e-05);G6PC1(ENST00000253801):P178L (gnomAD-AF:3.42e-06)
G6PC3	HGNC:24861	G	186	175	G6PC1(ENST00000253801):G184V (gnomAD-AF:NA)
G6PC3	HGNC:24861	G	190	179	G6PC1(ENST00000253801):G188R (gnomAD-AF:5.78e-05);G6PC1(ENST00000253801):G188S (gnomAD-AF:4.54e-05)
G6PC3	HGNC:24861	Y	211	199	G6PC1(ENST00000253801):Y209C (gnomAD-AF:NA)
G6PC3	HGNC:24861	W	238	226	G6PC1(ENST00000253801):W236R (gnomAD-AF:NA);G6PC1(ENST00000253801):W236G (gnomAD-AF:NA)
G6PC3	HGNC:24861	P	259	247	G6PC1(ENST00000253801):P257H (gnomAD-AF:NA)
G6PC3	HGNC:24861	G	272	260	G6PC1(ENST00000253801):G270V (gnomAD-AF:1.05e-05);G6PC1(ENST00000253801):G270R (gnomAD-AF:1.37e-06);G6PC1(ENST00000253801):G270D (gnomAD-AF:NA)
G6PC3	HGNC:24861	A	276	264	G6PC1(ENST00000253801):A274V (gnomAD-AF:4.10e-06);G6PC1(ENST00000253801):A274T (gnomAD-AF:2.74e-06)
G6PC3	HGNC:24861	F	324	309	G6PC1(ENST00000253801):F322V (gnomAD-AF:6.84e-07);G6PC1(ENST00000253801):F322L (gnomAD-AF:2.97e-05)
TGFB2	HGNC:11768	R	96	36	TGFB1(ENST00000221930):R45C (gnomAD-AF:7.11e-07)
TGFB2	HGNC:11768	R	192	131	TGFB3(ENST00000238682):R133C (gnomAD-AF:9.91e-06)
TGFB2	HGNC:11768	A	212	147	TGFB3(ENST00000238682):A149E (gnomAD-AF:6.84e-07)
TGFB2	HGNC:11768	R	215	150	TGFB1(ENST00000221930):R156C (gnomAD-AF:1.36e-05)
TGFB2	HGNC:11768	R	218	153	TGFB3(ENST00000238682):R155W (gnomAD-AF:1.86e-06)
TGFB2	HGNC:11768	Y	238	169	TGFB1(ENST00000221930):Y171C (gnomAD-AF:NA)
TGFB2	HGNC:11768	P	367	279	TGFB3(ENST00000238682):P276S (gnomAD-AF:NA)
TGFB2	HGNC:11768	R	391	302	TGFB3(ENST00000238682):R300Q (gnomAD-AF:6.84e-07);TGFB3(ENST00000238682):R300W (gnomAD-AF:1.37e-06)
TGFB2	HGNC:11768	R	409	320	TGFB3(ENST00000238682):R318C (gnomAD-AF:NA)
TGFB2	HGNC:11768	I	413	324	TGFB3(ENST00000238682):I322T (gnomAD-AF:2.74e-06)
TGFB2	HGNC:11768	W	423	334	TGFB3(ENST00000238682):W332C (gnomAD-AF:6.84e-07)
TGFB2	HGNC:11768	L	500	403	TGFB3(ENST00000238682):L401P (gnomAD-AF:NA)
TGFB2	HGNC:11768	C	508	411	TGFB1(ENST00000221930):C387R (gnomAD-AF:NA)
TGFB3	HGNC:11769	R	96	39	TGFB1(ENST00000221930):R45C (gnomAD-AF:7.11e-07)
TGFB3	HGNC:11769	R	215	152	TGFB1(ENST00000221930):R156C (gnomAD-AF:1.36e-05)
TGFB3	HGNC:11769	R	265	184	TGFB2(ENST00000366930):R183C (gnomAD-AF:6.20e-06)
TGFB3	HGNC:11769	R	388	297	TGFB2(ENST00000366930):R299Q (gnomAD-AF:6.84e-07);TGFB2(ENST00000366930):R299W (gnomAD-AF:6.84e-07)
TGFB3	HGNC:11769	R	391	300	TGFB2(ENST00000366930):R302C (gnomAD-AF:NA);TGFB2(ENST00000366930):R302H (gnomAD-AF:NA);TGFB2(ENST00000366930):R302S (gnomAD-AF:NA)
TGFB3	HGNC:11769	R	400	309	TGFB2(ENST00000366930):R311K (gnomAD-AF:NA)
TGFB3	HGNC:11769	C	407	316	TGFB2(ENST00000366930):C318F (gnomAD-AF:NA)
TGFB3	HGNC:11769	R	409	318	TGFB2(ENST00000366930):R320C (gnomAD-AF:2.06e-06)
TGFB3	HGNC:11769	P	427	336	TGFB2(ENST00000366930):P338H (gnomAD-AF:NA)
TGFB3	HGNC:11769	C	439	348	TGFB2(ENST00000366930):C350Y (gnomAD-AF:6.84e-07)
TGFB3	HGNC:11769	C	476	378	TGFB2(ENST00000366930):C380W (gnomAD-AF:NA);TGFB2(ENST00000366930):C380F (gnomAD-AF:NA)
TGFB3	HGNC:11769	C	508	409	TGFB1(ENST00000221930):C387R (gnomAD-AF:NA)
TGFB1	HGNC:11766	A	212	153	TGFB3(ENST00000238682):A149E (gnomAD-AF:6.84e-07)
TGFB1	HGNC:11766	R	218	159	TGFB3(ENST00000238682):R155W (gnomAD-AF:1.86e-06)
TGFB1	HGNC:11766	R	265	180	TGFB2(ENST00000366930):R183C (gnomAD-AF:6.20e-06)
TGFB1	HGNC:11766	P	367	256	TGFB3(ENST00000238682):P276S (gnomAD-AF:NA)
TGFB1	HGNC:11766	R	388	275	TGFB2(ENST00000366930):R299Q (gnomAD-AF:6.84e-07);TGFB2(ENST00000366930):R299W (gnomAD-AF:6.84e-07)
TGFB1	HGNC:11766	R	391	278	TGFB2(ENST00000366930):R302C (gnomAD-AF:NA);TGFB2(ENST00000366930):R302H (gnomAD-AF:NA);TGFB2(ENST00000366930):R302S (gnomAD-AF:NA)
TGFB1	HGNC:11766	R	391	278	TGFB3(ENST00000238682):R300Q (gnomAD-AF:6.84e-07);TGFB3(ENST00000238682):R300W (gnomAD-AF:1.37e-06)
TGFB1	HGNC:11766	C	407	294	TGFB2(ENST00000366930):C318F (gnomAD-AF:NA)
TGFB1	HGNC:11766	R	409	296	TGFB2(ENST00000366930):R320C (gnomAD-AF:2.06e-06)
TGFB1	HGNC:11766	R	409	296	TGFB3(ENST00000238682):R318C (gnomAD-AF:NA)
TGFB1	HGNC:11766	I	413	300	TGFB3(ENST00000238682):I322T (gnomAD-AF:2.74e-06)
TGFB1	HGNC:11766	W	423	310	TGFB3(ENST00000238682):W332C (gnomAD-AF:6.84e-07)
TGFB1	HGNC:11766	P	427	314	TGFB2(ENST00000366930):P338H (gnomAD-AF:NA)
TGFB1	HGNC:11766	C	439	326	TGFB2(ENST00000366930):C350Y (gnomAD-AF:6.84e-07)
TGFB1	HGNC:11766	C	476	356	TGFB2(ENST00000366930):C380W (gnomAD-AF:NA);TGFB2(ENST00000366930):C380F (gnomAD-AF:NA)
TGFB1	HGNC:11766	L	500	379	TGFB3(ENST00000238682):L401P (gnomAD-AF:NA)
MAB21L2	HGNC:6758	R	51	51	MAB21L1(ENST00000379919):R51Q (gnomAD-AF:NA)
MAB21L1	HGNC:6757	E	49	49	MAB21L2(ENST00000317605):E49K (gnomAD-AF:6.84e-07)
MAB21L1	HGNC:6757	R	51	51	MAB21L2(ENST00000317605):R51H (gnomAD-AF:NA);MAB21L2(ENST00000317605):R51C (gnomAD-AF:NA);MAB21L2(ENST00000317605):R51G (gnomAD-AF:NA)
MAB21L1	HGNC:6757	R	268	247	MAB21L2(ENST00000317605):R247Q (gnomAD-AF:3.10e-06)
SLC22A5	HGNC:10969	R	97	83	SLC22A12(ENST00000377574):R90H (gnomAD-AF:1.03e-04)
SLC22A5	HGNC:10969	G	389	360	SLC22A12(ENST00000377574):G366R (gnomAD-AF:1.49e-05)
SLC22A5	HGNC:10969	R	508	471	SLC22A12(ENST00000377574):R477H (gnomAD-AF:3.68e-05)
SLC22A12	HGNC:17989	G	14	11	SLC22A5(ENST00000245407):G12R (gnomAD-AF:NA)
SLC22A12	HGNC:17989	G	17	14	SLC22A5(ENST00000245407):G15W (gnomAD-AF:3.29e-05);SLC22A5(ENST00000245407):G15R (gnomAD-AF:NA)
SLC22A12	HGNC:17989	F	19	16	SLC22A5(ENST00000245407):F17L (gnomAD-AF:2.60e-05)
SLC22A12	HGNC:17989	S	30	27	SLC22A5(ENST00000245407):S28R (gnomAD-AF:6.84e-07);SLC22A5(ENST00000245407):S28I (gnomAD-AF:2.05e-06)
SLC22A12	HGNC:17989	A	47	43	SLC22A5(ENST00000245407):A44V (gnomAD-AF:9.30e-06)
SLC22A12	HGNC:17989	P	49	45	SLC22A5(ENST00000245407):P46L (gnomAD-AF:3.72e-06);SLC22A5(ENST00000245407):P46A (gnomAD-AF:NA);SLC22A5(ENST00000245407):P46S (gnomAD-AF:7.61e-04)
SLC22A12	HGNC:17989	R	97	90	SLC22A5(ENST00000245407):R83C (gnomAD-AF:6.97e-07);SLC22A5(ENST00000245407):R83P (gnomAD-AF:6.97e-07);SLC22A5(ENST00000245407):R83L (gnomAD-AF:1.02e-04)
SLC22A12	HGNC:17989	C	134	116	SLC22A5(ENST00000245407):C113Y (gnomAD-AF:2.48e-06)
SLC22A12	HGNC:17989	P	167	146	SLC22A5(ENST00000245407):P143S (gnomAD-AF:NA);SLC22A5(ENST00000245407):P143L (gnomAD-AF:2.48e-06)
SLC22A12	HGNC:17989	G	176	155	SLC22A5(ENST00000245407):G152D (gnomAD-AF:3.10e-06)
SLC22A12	HGNC:17989	G	192	171	SLC22A5(ENST00000245407):G168A (gnomAD-AF:NA);SLC22A5(ENST00000245407):G168D (gnomAD-AF:NA)
SLC22A12	HGNC:17989	R	193	172	SLC22A5(ENST00000245407):R169Q (gnomAD-AF:2.23e-05);SLC22A5(ENST00000245407):R169W (gnomAD-AF:2.46e-05);SLC22A5(ENST00000245407):R169P (gnomAD-AF:NA)
SLC22A12	HGNC:17989	R	251	230	SLC22A5(ENST00000245407):R227C (gnomAD-AF:5.58e-06);SLC22A5(ENST00000245407):R227L (gnomAD-AF:NA);SLC22A5(ENST00000245407):R227G (gnomAD-AF:2.05e-06);SLC22A5(ENST00000245407):R227H (gnomAD-AF:4.15e-05)
SLC22A12	HGNC:17989	P	290	268	SLC22A5(ENST00000245407):P266R (gnomAD-AF:4.34e-06)
SLC22A12	HGNC:17989	S	304	282	SLC22A5(ENST00000245407):S280Y (gnomAD-AF:6.84e-07);SLC22A5(ENST00000245407):S280F (gnomAD-AF:1.80e-05)
SLC22A12	HGNC:17989	R	306	284	SLC22A5(ENST00000245407):R282G (gnomAD-AF:4.79e-06);SLC22A5(ENST00000245407):R282P (gnomAD-AF:1.24e-06);SLC22A5(ENST00000245407):R282Q (gnomAD-AF:1.61e-05)
SLC22A12	HGNC:17989	W	307	285	SLC22A5(ENST00000245407):W283R (gnomAD-AF:2.48e-06);SLC22A5(ENST00000245407):W283C (gnomAD-AF:NA)
SLC22A12	HGNC:17989	A	325	303	SLC22A5(ENST00000245407):A301D (gnomAD-AF:NA);SLC22A5(ENST00000245407):A301T (gnomAD-AF:NA)
SLC22A12	HGNC:17989	L	392	369	SLC22A5(ENST00000245407):L363P (gnomAD-AF:6.84e-07)
SLC22A12	HGNC:17989	R	430	405	SLC22A5(ENST00000245407):R399Q (gnomAD-AF:1.61e-05);SLC22A5(ENST00000245407):R399W (gnomAD-AF:3.16e-05)
SLC22A12	HGNC:17989	E	489	458	SLC22A5(ENST00000245407):E452K (gnomAD-AF:3.22e-05)
SLC22A12	HGNC:17989	P	492	461	SLC22A5(ENST00000245407):P455R (gnomAD-AF:5.58e-06)
SLC22A12	HGNC:17989	R	508	477	SLC22A5(ENST00000245407):R471H (gnomAD-AF:2.05e-06);SLC22A5(ENST00000245407):R471L (gnomAD-AF:1.86e-06);SLC22A5(ENST00000245407):R471P (gnomAD-AF:1.37e-06);SLC22A5(ENST00000245407):R471C (gnomAD-AF:2.05e-06);SLC22A5(ENST00000245407):R471S (gnomAD-AF:NA)
SLC22A12	HGNC:17989	P	515	484	SLC22A5(ENST00000245407):P478L (gnomAD-AF:6.84e-07);SLC22A5(ENST00000245407):P478S (gnomAD-AF:6.84e-07)
SLC22A12	HGNC:17989	E	550	517	SLC22A5(ENST00000245407):E511Q (gnomAD-AF:6.84e-07)
PTGIS	HGNC:9603	G	51	35	CYP7B1(ENST00000310193):G51R (gnomAD-AF:6.62e-06)
PTGIS	HGNC:9603	G	57	41	CYP7B1(ENST00000310193):G57A (gnomAD-AF:1.37e-06)
PTGIS	HGNC:9603	E	336	312	CYP7B1(ENST00000310193):E321K (gnomAD-AF:2.05e-06)
PTGIS	HGNC:9603	S	370	343	CYP7B1(ENST00000310193):S354N (gnomAD-AF:2.17e-05)
PTGIS	HGNC:9603	R	377	350	CYP7B1(ENST00000310193):R361Q (gnomAD-AF:3.42e-06)
PTGIS	HGNC:9603	R	405	378	CYP7B1(ENST00000310193):R388G (gnomAD-AF:6.84e-07)
PTGIS	HGNC:9603	R	435	408	CYP7B1(ENST00000310193):R417C (gnomAD-AF:2.98e-05);CYP7B1(ENST00000310193):R417H (gnomAD-AF:4.28e-05)
PTGIS	HGNC:9603	G	462	435	CYP7B1(ENST00000310193):G443A (gnomAD-AF:3.10e-06)
PTGIS	HGNC:9603	C	468	441	CYP7B1(ENST00000310193):C449Y (gnomAD-AF:2.74e-06)
PTGIS	HGNC:9603	R	507	480	CYP7B1(ENST00000310193):R486C (gnomAD-AF:7.77e-04)
NFKB2	HGNC:7795	H	67	62	NFKB1(ENST00000226574):H67R (gnomAD-AF:NA)
NFKB2	HGNC:7795	I	87	82	NFKB1(ENST00000226574):I87S (gnomAD-AF:NA)
NFKB2	HGNC:7795	V	98	93	NFKB1(ENST00000226574):V98D (gnomAD-AF:6.84e-07)
NFKB2	HGNC:7795	I	282	258	NFKB1(ENST00000226574):I281M (gnomAD-AF:NA)
CDC42	HGNC:1736	G	58	12	RAC3(ENST00000306897):G12R (gnomAD-AF:NA)
CDC42	HGNC:1736	C	64	18	RAC1(ENST00000348035):C18Y (gnomAD-AF:NA)
CDC42	HGNC:1736	N	72	26	RAC1(ENST00000348035):N26S (gnomAD-AF:7.05e-07)
CDC42	HGNC:1736	P	75	29	RAC3(ENST00000306897):P29R (gnomAD-AF:NA)
CDC42	HGNC:1736	Y	78	32	RAC1(ENST00000348035):Y32H (gnomAD-AF:NA)
CDC42	HGNC:1736	N	85	39	RAC1(ENST00000348035):N39S (gnomAD-AF:NA)
CDC42	HGNC:1736	D	103	57	RAC2(ENST00000249071):D57N (gnomAD-AF:NA)
CDC42	HGNC:1736	A	105	59	RAC3(ENST00000306897):A59G (gnomAD-AF:NA)
CDC42	HGNC:1736	Q	107	61	RAC1(ENST00000348035):Q61E (gnomAD-AF:NA)
CDC42	HGNC:1736	Q	107	61	RAC2(ENST00000249071):Q61K (gnomAD-AF:NA)
CDC42	HGNC:1736	E	108	62	RAC1(ENST00000348035):E62K (gnomAD-AF:NA)
CDC42	HGNC:1736	E	108	62	RAC2(ENST00000249071):E62K (gnomAD-AF:6.84e-07)
CDC42	HGNC:1736	E	108	62	RAC3(ENST00000306897):E62K (gnomAD-AF:NA)
CDC42	HGNC:1736	D	109	63	RAC3(ENST00000306897):D63N (gnomAD-AF:NA)
CDC42	HGNC:1736	Y	110	64	RAC1(ENST00000348035):Y64H (gnomAD-AF:NA);RAC1(ENST00000348035):Y64D (gnomAD-AF:NA);RAC1(ENST00000348035):Y64C (gnomAD-AF:NA)
CDC42	HGNC:1736	Y	110	64	RAC3(ENST00000306897):Y64C (gnomAD-AF:NA)
CDC42	HGNC:1736	R	112	66	RAC1(ENST00000348035):R66S (gnomAD-AF:NA)
CDC42	HGNC:1736	S	117	71	RAC1(ENST00000348035):S71F (gnomAD-AF:NA)
CDC42	HGNC:1736	P	119	73	RAC1(ENST00000348035):P73L (gnomAD-AF:NA)
CDC42	HGNC:1736	N	138	92	RAC3(ENST00000306897):N92K (gnomAD-AF:NA)
CDC42	HGNC:1736	C	204	157	RAC1(ENST00000348035):C157Y (gnomAD-AF:NA)
CDC42	HGNC:1736	A	206	159	RAC1(ENST00000348035):A159T (gnomAD-AF:NA)
CDC42	HGNC:1736	L	212	165	RAC1(ENST00000348035):L165V (gnomAD-AF:NA)
RAC1	HGNC:9801	G	58	12	RAC3(ENST00000306897):G12R (gnomAD-AF:NA)
RAC1	HGNC:9801	I	67	21	CDC42(ENST00000656825):I21T (gnomAD-AF:NA)
RAC1	HGNC:9801	Y	69	23	CDC42(ENST00000656825):Y23N (gnomAD-AF:NA);CDC42(ENST00000656825):Y23C (gnomAD-AF:NA)
RAC1	HGNC:9801	T	70	24	CDC42(ENST00000656825):T24P (gnomAD-AF:NA)
RAC1	HGNC:9801	P	75	29	RAC3(ENST00000306897):P29R (gnomAD-AF:NA)
RAC1	HGNC:9801	P	80	34	CDC42(ENST00000656825):P34Q (gnomAD-AF:1.38e-06)
RAC1	HGNC:9801	D	103	57	RAC2(ENST00000249071):D57N (gnomAD-AF:NA)
RAC1	HGNC:9801	A	105	59	RAC3(ENST00000306897):A59G (gnomAD-AF:NA)
RAC1	HGNC:9801	Q	107	61	RAC2(ENST00000249071):Q61K (gnomAD-AF:NA)
RAC1	HGNC:9801	E	108	62	RAC2(ENST00000249071):E62K (gnomAD-AF:6.84e-07)
RAC1	HGNC:9801	E	108	62	RAC3(ENST00000306897):E62K (gnomAD-AF:NA)
RAC1	HGNC:9801	D	109	63	RAC3(ENST00000306897):D63N (gnomAD-AF:NA)
RAC1	HGNC:9801	Y	110	64	CDC42(ENST00000656825):Y64C (gnomAD-AF:NA)
RAC1	HGNC:9801	Y	110	64	RAC3(ENST00000306897):Y64C (gnomAD-AF:NA)
RAC1	HGNC:9801	R	112	66	CDC42(ENST00000656825):R66G (gnomAD-AF:NA)
RAC1	HGNC:9801	R	114	68	CDC42(ENST00000656825):R68Q (gnomAD-AF:NA)
RAC1	HGNC:9801	D	122	76	CDC42(ENST00000656825):D76V (gnomAD-AF:NA)
RAC1	HGNC:9801	C	127	81	CDC42(ENST00000656825):C81F (gnomAD-AF:NA)
RAC1	HGNC:9801	S	129	83	CDC42(ENST00000656825):S83P (gnomAD-AF:NA)
RAC1	HGNC:9801	N	138	92	RAC3(ENST00000306897):N92K (gnomAD-AF:NA)
RAC1	HGNC:9801	K	162	116	RAC3(ENST00000306897):K116N (gnomAD-AF:NA)
RAC1	HGNC:9801	A	206	159	CDC42(ENST00000656825):A159V (gnomAD-AF:NA)
RAC1	HGNC:9801	D	217	170	CDC42(ENST00000656825):D170G (gnomAD-AF:NA)
RAC1	HGNC:9801	E	218	171	CDC42(ENST00000656825):E171K (gnomAD-AF:NA)
RAC1	HGNC:9801	R	235	185	CDC42(ENST00000656825):R186C (gnomAD-AF:NA)
RAC1	HGNC:9801	C	256	189	CDC42(ENST00000656825):C188Y (gnomAD-AF:NA)
RAC3	HGNC:9803	C	64	18	RAC1(ENST00000348035):C18Y (gnomAD-AF:NA)
RAC3	HGNC:9803	I	67	21	CDC42(ENST00000656825):I21T (gnomAD-AF:NA)
RAC3	HGNC:9803	Y	69	23	CDC42(ENST00000656825):Y23N (gnomAD-AF:NA);CDC42(ENST00000656825):Y23C (gnomAD-AF:NA)
RAC3	HGNC:9803	T	70	24	CDC42(ENST00000656825):T24P (gnomAD-AF:NA)
RAC3	HGNC:9803	N	72	26	RAC1(ENST00000348035):N26S (gnomAD-AF:7.05e-07)
RAC3	HGNC:9803	Y	78	32	RAC1(ENST00000348035):Y32H (gnomAD-AF:NA)
RAC3	HGNC:9803	P	80	34	CDC42(ENST00000656825):P34Q (gnomAD-AF:1.38e-06)
RAC3	HGNC:9803	N	85	39	RAC1(ENST00000348035):N39S (gnomAD-AF:NA)
RAC3	HGNC:9803	N	89	43	RAC1(ENST00000348035):N43K (gnomAD-AF:NA)
RAC3	HGNC:9803	V	97	51	RAC1(ENST00000348035):V51M (gnomAD-AF:NA);RAC1(ENST00000348035):V51L (gnomAD-AF:NA)
RAC3	HGNC:9803	W	102	56	RAC1(ENST00000348035):W56C (gnomAD-AF:NA)
RAC3	HGNC:9803	D	103	57	RAC2(ENST00000249071):D57N (gnomAD-AF:NA)
RAC3	HGNC:9803	Q	107	61	RAC1(ENST00000348035):Q61E (gnomAD-AF:NA)
RAC3	HGNC:9803	Q	107	61	RAC2(ENST00000249071):Q61K (gnomAD-AF:NA)
RAC3	HGNC:9803	E	108	62	RAC1(ENST00000348035):E62K (gnomAD-AF:NA)
RAC3	HGNC:9803	E	108	62	RAC2(ENST00000249071):E62K (gnomAD-AF:6.84e-07)
RAC3	HGNC:9803	Y	110	64	CDC42(ENST00000656825):Y64C (gnomAD-AF:NA)
RAC3	HGNC:9803	Y	110	64	RAC1(ENST00000348035):Y64H (gnomAD-AF:NA);RAC1(ENST00000348035):Y64D (gnomAD-AF:NA);RAC1(ENST00000348035):Y64C (gnomAD-AF:NA)
RAC3	HGNC:9803	R	112	66	CDC42(ENST00000656825):R66G (gnomAD-AF:NA)
RAC3	HGNC:9803	R	112	66	RAC1(ENST00000348035):R66S (gnomAD-AF:NA)
RAC3	HGNC:9803	R	114	68	CDC42(ENST00000656825):R68Q (gnomAD-AF:NA)
RAC3	HGNC:9803	S	117	71	RAC1(ENST00000348035):S71F (gnomAD-AF:NA)
RAC3	HGNC:9803	P	119	73	RAC1(ENST00000348035):P73L (gnomAD-AF:NA)
RAC3	HGNC:9803	D	122	76	CDC42(ENST00000656825):D76V (gnomAD-AF:NA)
RAC3	HGNC:9803	C	127	81	CDC42(ENST00000656825):C81F (gnomAD-AF:NA)
RAC3	HGNC:9803	S	129	83	CDC42(ENST00000656825):S83P (gnomAD-AF:NA)
RAC3	HGNC:9803	K	179	132	RAC1(ENST00000348035):K132E (gnomAD-AF:NA)
RAC3	HGNC:9803	C	204	157	RAC1(ENST00000348035):C157Y (gnomAD-AF:NA)
RAC3	HGNC:9803	A	206	159	CDC42(ENST00000656825):A159V (gnomAD-AF:NA)
RAC3	HGNC:9803	A	206	159	RAC1(ENST00000348035):A159T (gnomAD-AF:NA)
RAC3	HGNC:9803	L	212	165	RAC1(ENST00000348035):L165V (gnomAD-AF:NA)
RAC3	HGNC:9803	D	217	170	CDC42(ENST00000656825):D170G (gnomAD-AF:NA)
RAC3	HGNC:9803	E	218	171	CDC42(ENST00000656825):E171K (gnomAD-AF:NA)
RAC3	HGNC:9803	C	256	189	CDC42(ENST00000656825):C188Y (gnomAD-AF:NA)
RAC2	HGNC:9802	G	58	12	RAC3(ENST00000306897):G12R (gnomAD-AF:NA)
RAC2	HGNC:9802	C	64	18	RAC1(ENST00000348035):C18Y (gnomAD-AF:NA)
RAC2	HGNC:9802	I	67	21	CDC42(ENST00000656825):I21T (gnomAD-AF:NA)
RAC2	HGNC:9802	Y	69	23	CDC42(ENST00000656825):Y23N (gnomAD-AF:NA);CDC42(ENST00000656825):Y23C (gnomAD-AF:NA)
RAC2	HGNC:9802	T	70	24	CDC42(ENST00000656825):T24P (gnomAD-AF:NA)
RAC2	HGNC:9802	N	72	26	RAC1(ENST00000348035):N26S (gnomAD-AF:7.05e-07)
RAC2	HGNC:9802	P	75	29	RAC3(ENST00000306897):P29R (gnomAD-AF:NA)
RAC2	HGNC:9802	Y	78	32	RAC1(ENST00000348035):Y32H (gnomAD-AF:NA)
RAC2	HGNC:9802	P	80	34	CDC42(ENST00000656825):P34Q (gnomAD-AF:1.38e-06)
RAC2	HGNC:9802	N	85	39	RAC1(ENST00000348035):N39S (gnomAD-AF:NA)
RAC2	HGNC:9802	N	89	43	RAC1(ENST00000348035):N43K (gnomAD-AF:NA)
RAC2	HGNC:9802	V	97	51	RAC1(ENST00000348035):V51M (gnomAD-AF:NA);RAC1(ENST00000348035):V51L (gnomAD-AF:NA)
RAC2	HGNC:9802	W	102	56	RAC1(ENST00000348035):W56C (gnomAD-AF:NA)
RAC2	HGNC:9802	A	105	59	RAC3(ENST00000306897):A59G (gnomAD-AF:NA)
RAC2	HGNC:9802	Q	107	61	RAC1(ENST00000348035):Q61E (gnomAD-AF:NA)
RAC2	HGNC:9802	E	108	62	RAC1(ENST00000348035):E62K (gnomAD-AF:NA)
RAC2	HGNC:9802	E	108	62	RAC3(ENST00000306897):E62K (gnomAD-AF:NA)
RAC2	HGNC:9802	D	109	63	RAC3(ENST00000306897):D63N (gnomAD-AF:NA)
RAC2	HGNC:9802	Y	110	64	CDC42(ENST00000656825):Y64C (gnomAD-AF:NA)
RAC2	HGNC:9802	Y	110	64	RAC1(ENST00000348035):Y64H (gnomAD-AF:NA);RAC1(ENST00000348035):Y64D (gnomAD-AF:NA);RAC1(ENST00000348035):Y64C (gnomAD-AF:NA)
RAC2	HGNC:9802	Y	110	64	RAC3(ENST00000306897):Y64C (gnomAD-AF:NA)
RAC2	HGNC:9802	R	112	66	CDC42(ENST00000656825):R66G (gnomAD-AF:NA)
RAC2	HGNC:9802	R	112	66	RAC1(ENST00000348035):R66S (gnomAD-AF:NA)
RAC2	HGNC:9802	R	114	68	CDC42(ENST00000656825):R68Q (gnomAD-AF:NA)
RAC2	HGNC:9802	S	117	71	RAC1(ENST00000348035):S71F (gnomAD-AF:NA)
RAC2	HGNC:9802	P	119	73	RAC1(ENST00000348035):P73L (gnomAD-AF:NA)
RAC2	HGNC:9802	D	122	76	CDC42(ENST00000656825):D76V (gnomAD-AF:NA)
RAC2	HGNC:9802	C	127	81	CDC42(ENST00000656825):C81F (gnomAD-AF:NA)
RAC2	HGNC:9802	S	129	83	CDC42(ENST00000656825):S83P (gnomAD-AF:NA)
RAC2	HGNC:9802	N	138	92	RAC3(ENST00000306897):N92K (gnomAD-AF:NA)
RAC2	HGNC:9802	K	162	116	RAC3(ENST00000306897):K116N (gnomAD-AF:NA)
RAC2	HGNC:9802	K	179	132	RAC1(ENST00000348035):K132E (gnomAD-AF:NA)
RAC2	HGNC:9802	C	204	157	RAC1(ENST00000348035):C157Y (gnomAD-AF:NA)
RAC2	HGNC:9802	A	206	159	CDC42(ENST00000656825):A159V (gnomAD-AF:NA)
RAC2	HGNC:9802	A	206	159	RAC1(ENST00000348035):A159T (gnomAD-AF:NA)
RAC2	HGNC:9802	L	212	165	RAC1(ENST00000348035):L165V (gnomAD-AF:NA)
RAC2	HGNC:9802	D	217	170	CDC42(ENST00000656825):D170G (gnomAD-AF:NA)
RAC2	HGNC:9802	E	218	171	CDC42(ENST00000656825):E171K (gnomAD-AF:NA)
RAC2	HGNC:9802	C	256	189	CDC42(ENST00000656825):C188Y (gnomAD-AF:NA)
ABCC8	HGNC:59	D	209	209	ABCC9(ENST00000261200):D207A (gnomAD-AF:NA)
ABCC8	HGNC:59	L	213	213	ABCC9(ENST00000261200):L211R (gnomAD-AF:NA)
ABCC8	HGNC:59	F	295	295	ABCC9(ENST00000261200):F293S (gnomAD-AF:NA)
ABCC8	HGNC:59	G	296	296	ABCC9(ENST00000261200):G294E (gnomAD-AF:NA)
ABCC8	HGNC:59	N	426	426	ABCC9(ENST00000261200):N422K (gnomAD-AF:NA)
ABCC8	HGNC:59	G	463	463	ABCC9(ENST00000261200):G459S (gnomAD-AF:1.37e-06)
ABCC8	HGNC:59	V	466	466	ABCC9(ENST00000261200):V462A (gnomAD-AF:NA)
ABCC8	HGNC:59	F	559	559	ABCC9(ENST00000261200):F555S (gnomAD-AF:NA)
ABCC8	HGNC:59	P	573	573	ABCC9(ENST00000261200):P568L (gnomAD-AF:NA)
ABCC8	HGNC:59	D	811	810	ABCC9(ENST00000261200):D793V (gnomAD-AF:NA)
ABCC8	HGNC:59	G	833	832	ABCC9(ENST00000261200):G815A (gnomAD-AF:NA)
ABCC8	HGNC:59	R	958	957	ABCC9(ENST00000261200):R939W (gnomAD-AF:6.82e-06)
ABCC8	HGNC:59	Y	1004	1003	ABCC9(ENST00000261200):Y985S (gnomAD-AF:NA)
ABCC8	HGNC:59	L	1097	1096	ABCC9(ENST00000261200):L1068P (gnomAD-AF:NA)
ABCC8	HGNC:59	R	1145	1144	ABCC9(ENST00000261200):R1116L (gnomAD-AF:NA);ABCC9(ENST00000261200):R1116C (gnomAD-AF:NA);ABCC9(ENST00000261200):R1116H (gnomAD-AF:NA);ABCC9(ENST00000261200):R1116G (gnomAD-AF:NA)
ABCC8	HGNC:59	R	1183	1182	ABCC9(ENST00000261200):R1154G (gnomAD-AF:NA);ABCC9(ENST00000261200):R1154Q (gnomAD-AF:NA);ABCC9(ENST00000261200):R1154W (gnomAD-AF:NA)
ABCC8	HGNC:59	H	1203	1202	ABCC9(ENST00000261200):H1174Y (gnomAD-AF:6.57e-06)
ABCC8	HGNC:59	T	1231	1230	ABCC9(ENST00000261200):T1202M (gnomAD-AF:6.84e-07)
ABCC8	HGNC:59	R	1246	1245	ABCC9(ENST00000261200):R1217K (gnomAD-AF:NA)
ABCC8	HGNC:59	L	1248	1247	ABCC9(ENST00000261200):L1219R (gnomAD-AF:NA)
ABCC8	HGNC:59	V	1299	1298	ABCC9(ENST00000261200):V1266M (gnomAD-AF:NA)
ABCC8	HGNC:59	L	1492	1491	ABCC9(ENST00000261200):L1459F (gnomAD-AF:NA)
ABCC8	HGNC:59	I	1502	1501	ABCC9(ENST00000261200):I1469M (gnomAD-AF:NA)
ABCC9	HGNC:60	G	7	7	ABCC8(ENST00000389817):G7D (gnomAD-AF:3.49e-06);ABCC8(ENST00000389817):G7C (gnomAD-AF:NA);ABCC8(ENST00000389817):G7R (gnomAD-AF:3.78e-06)
ABCC9	HGNC:60	V	21	19	ABCC8(ENST00000389817):V21F (gnomAD-AF:NA);ABCC8(ENST00000389817):V21D (gnomAD-AF:3.48e-05)
ABCC9	HGNC:60	C	26	24	ABCC8(ENST00000389817):C26S (gnomAD-AF:1.31e-05)
ABCC9	HGNC:60	F	27	25	ABCC8(ENST00000389817):F27S (gnomAD-AF:6.85e-07)
ABCC9	HGNC:60	N	32	30	ABCC8(ENST00000389817):N32S (gnomAD-AF:7.54e-06);ABCC8(ENST00000389817):N32K (gnomAD-AF:6.85e-07)
ABCC9	HGNC:60	L	40	38	ABCC8(ENST00000389817):L40R (gnomAD-AF:6.85e-07)
ABCC9	HGNC:60	F	41	39	ABCC8(ENST00000389817):F41S (gnomAD-AF:NA)
ABCC9	HGNC:60	I	49	47	ABCC8(ENST00000389817):I49F (gnomAD-AF:NA);ABCC8(ENST00000389817):I49V (gnomAD-AF:6.85e-07)
ABCC9	HGNC:60	G	70	68	ABCC8(ENST00000389817):G70R (gnomAD-AF:3.90e-05)
ABCC9	HGNC:60	N	72	70	ABCC8(ENST00000389817):N72S (gnomAD-AF:6.84e-07)
ABCC9	HGNC:60	R	74	72	ABCC8(ENST00000389817):R74W (gnomAD-AF:5.58e-06);ABCC8(ENST00000389817):R74Q (gnomAD-AF:4.96e-06)
ABCC9	HGNC:60	V	84	82	ABCC8(ENST00000389817):V84I (gnomAD-AF:1.92e-05)
ABCC9	HGNC:60	E	128	126	ABCC8(ENST00000389817):E128K (gnomAD-AF:4.10e-06)
ABCC9	HGNC:60	F	132	130	ABCC8(ENST00000389817):F132L (gnomAD-AF:NA)
ABCC9	HGNC:60	P	133	131	ABCC8(ENST00000389817):P133R (gnomAD-AF:6.84e-07)
ABCC9	HGNC:60	R	168	166	ABCC8(ENST00000389817):R168C (gnomAD-AF:1.25e-05);ABCC8(ENST00000389817):R168P (gnomAD-AF:NA)
ABCC9	HGNC:60	N	188	186	ABCC8(ENST00000389817):N188S (gnomAD-AF:2.75e-06)
ABCC9	HGNC:60	E	208	206	ABCC8(ENST00000389817):E208K (gnomAD-AF:1.37e-06)
ABCC9	HGNC:60	D	209	207	ABCC8(ENST00000389817):D209N (gnomAD-AF:NA)
ABCC9	HGNC:60	Q	211	209	ABCC8(ENST00000389817):Q211K (gnomAD-AF:NA)
ABCC9	HGNC:60	D	212	210	ABCC8(ENST00000389817):D212Y (gnomAD-AF:NA)
ABCC9	HGNC:60	V	215	213	ABCC8(ENST00000389817):V215I (gnomAD-AF:NA)
ABCC9	HGNC:60	L	225	223	ABCC8(ENST00000389817):L225P (gnomAD-AF:NA)
ABCC9	HGNC:60	T	229	227	ABCC8(ENST00000389817):T229A (gnomAD-AF:1.86e-06);ABCC8(ENST00000389817):T229I (gnomAD-AF:1.86e-05)
ABCC9	HGNC:60	R	306	304	ABCC8(ENST00000389817):R306H (gnomAD-AF:2.05e-06);ABCC8(ENST00000389817):R306L (gnomAD-AF:NA)
ABCC9	HGNC:60	D	310	308	ABCC8(ENST00000389817):D310N (gnomAD-AF:9.29e-06)
ABCC9	HGNC:60	G	316	314	ABCC8(ENST00000389817):G316R (gnomAD-AF:1.61e-05)
ABCC9	HGNC:60	V	324	322	ABCC8(ENST00000389817):V324M (gnomAD-AF:1.24e-06)
ABCC9	HGNC:60	I	395	391	ABCC8(ENST00000389817):I395F (gnomAD-AF:2.48e-06)
ABCC9	HGNC:60	G	415	411	ABCC8(ENST00000389817):G415R (gnomAD-AF:NA)
ABCC9	HGNC:60	Q	444	440	ABCC8(ENST00000389817):Q444H (gnomAD-AF:6.20e-06)
ABCC9	HGNC:60	Q	474	470	ABCC8(ENST00000389817):Q474R (gnomAD-AF:NA)
ABCC9	HGNC:60	R	495	491	ABCC8(ENST00000389817):R495Q (gnomAD-AF:1.61e-05)
ABCC9	HGNC:60	E	501	497	ABCC8(ENST00000389817):E501A (gnomAD-AF:6.84e-07);ABCC8(ENST00000389817):E501K (gnomAD-AF:4.96e-06)
ABCC9	HGNC:60	L	503	499	ABCC8(ENST00000389817):L503P (gnomAD-AF:1.24e-06)
ABCC9	HGNC:60	R	526	522	ABCC8(ENST00000389817):R526L (gnomAD-AF:3.72e-06);ABCC8(ENST00000389817):R526H (gnomAD-AF:1.18e-05);ABCC8(ENST00000389817):R526C (gnomAD-AF:2.29e-05)
ABCC9	HGNC:60	L	533	529	ABCC8(ENST00000389817):L533P (gnomAD-AF:NA)
ABCC9	HGNC:60	F	536	532	ABCC8(ENST00000389817):F536L (gnomAD-AF:NA)
ABCC9	HGNC:60	F	591	586	ABCC8(ENST00000389817):F591L (gnomAD-AF:NA)
ABCC9	HGNC:60	R	598	593	ABCC8(ENST00000389817):R598Q (gnomAD-AF:1.24e-06)
ABCC9	HGNC:60	F	687	679	ABCC8(ENST00000389817):F686S (gnomAD-AF:NA);ABCC8(ENST00000389817):F686I (gnomAD-AF:NA)
ABCC9	HGNC:60	V	716	707	ABCC8(ENST00000389817):V715M (gnomAD-AF:NA)
ABCC9	HGNC:60	G	717	708	ABCC8(ENST00000389817):G716D (gnomAD-AF:NA);ABCC8(ENST00000389817):G716S (gnomAD-AF:NA)
ABCC9	HGNC:60	L	728	719	ABCC8(ENST00000389817):L727R (gnomAD-AF:6.84e-07)
ABCC9	HGNC:60	G	736	727	ABCC8(ENST00000389817):G735E (gnomAD-AF:6.84e-06)
ABCC9	HGNC:60	R	826	808	ABCC8(ENST00000389817):R825W (gnomAD-AF:1.37e-06)
ABCC9	HGNC:60	R	837	819	ABCC8(ENST00000389817):R836Q (gnomAD-AF:6.85e-07)
ABCC9	HGNC:60	R	842	824	ABCC8(ENST00000389817):R841G (gnomAD-AF:1.37e-06);ABCC8(ENST00000389817):R841Q (gnomAD-AF:2.48e-06)
ABCC9	HGNC:60	D	854	836	ABCC8(ENST00000389817):D853N (gnomAD-AF:6.84e-07)
ABCC9	HGNC:60	K	890	872	ABCC8(ENST00000389817):K889T (gnomAD-AF:1.61e-05)
ABCC9	HGNC:60	P	1117	1088	ABCC8(ENST00000389817):P1116A (gnomAD-AF:NA)
ABCC9	HGNC:60	L	1148	1119	ABCC8(ENST00000389817):L1147R (gnomAD-AF:2.74e-06)
ABCC9	HGNC:60	A	1153	1124	ABCC8(ENST00000389817):A1152T (gnomAD-AF:NA)
ABCC9	HGNC:60	F	1182	1153	ABCC8(ENST00000389817):F1181C (gnomAD-AF:NA)
ABCC9	HGNC:60	R	1183	1154	ABCC8(ENST00000389817):R1182Q (gnomAD-AF:6.84e-07);ABCC8(ENST00000389817):R1182L (gnomAD-AF:1.24e-06);ABCC8(ENST00000389817):R1182W (gnomAD-AF:1.86e-06)
ABCC9	HGNC:60	A	1185	1156	ABCC8(ENST00000389817):A1184E (gnomAD-AF:6.84e-07)
ABCC9	HGNC:60	P	1199	1170	ABCC8(ENST00000389817):P1198L (gnomAD-AF:NA)
ABCC9	HGNC:60	R	1215	1186	ABCC8(ENST00000389817):R1214W (gnomAD-AF:3.84e-05);ABCC8(ENST00000389817):R1214Q (gnomAD-AF:1.24e-05)
ABCC9	HGNC:60	W	1247	1218	ABCC8(ENST00000389817):W1246L (gnomAD-AF:NA);ABCC8(ENST00000389817):W1246R (gnomAD-AF:6.84e-07)
ABCC9	HGNC:60	G	1256	1227	ABCC8(ENST00000389817):G1255S (gnomAD-AF:1.37e-06)
ABCC9	HGNC:60	A	1263	1234	ABCC8(ENST00000389817):A1262P (gnomAD-AF:NA);ABCC8(ENST00000389817):A1262T (gnomAD-AF:1.92e-05)
ABCC9	HGNC:60	E	1324	1291	ABCC8(ENST00000389817):E1323K (gnomAD-AF:6.84e-07)
ABCC9	HGNC:60	R	1353	1320	ABCC8(ENST00000389817):R1352P (gnomAD-AF:6.84e-07);ABCC8(ENST00000389817):R1352H (gnomAD-AF:1.09e-05)
ABCC9	HGNC:60	P	1360	1327	ABCC8(ENST00000389817):P1359L (gnomAD-AF:1.98e-05)
ABCC9	HGNC:60	P	1371	1338	ABCC8(ENST00000389817):P1370L (gnomAD-AF:NA)
ABCC9	HGNC:60	G	1379	1346	ABCC8(ENST00000389817):G1378S (gnomAD-AF:NA);ABCC8(ENST00000389817):G1378R (gnomAD-AF:NA)
ABCC9	HGNC:60	R	1380	1347	ABCC8(ENST00000389817):R1379L (gnomAD-AF:NA);ABCC8(ENST00000389817):R1379H (gnomAD-AF:3.15e-06);ABCC8(ENST00000389817):R1379C (gnomAD-AF:6.98e-07)
ABCC9	HGNC:60	G	1384	1351	ABCC8(ENST00000389817):G1383R (gnomAD-AF:1.89e-06);ABCC8(ENST00000389817):G1383E (gnomAD-AF:NA)
ABCC9	HGNC:60	S	1386	1353	ABCC8(ENST00000389817):S1385P (gnomAD-AF:NA)
ABCC9	HGNC:60	S	1387	1354	ABCC8(ENST00000389817):S1386F (gnomAD-AF:6.28e-07)
ABCC9	HGNC:60	A	1391	1358	ABCC8(ENST00000389817):A1390P (gnomAD-AF:NA)
ABCC9	HGNC:60	F	1393	1360	ABCC8(ENST00000389817):F1392V (gnomAD-AF:1.39e-06)
ABCC9	HGNC:60	R	1394	1361	ABCC8(ENST00000389817):R1393L (gnomAD-AF:2.52e-06);ABCC8(ENST00000389817):R1393G (gnomAD-AF:NA);ABCC8(ENST00000389817):R1393H (gnomAD-AF:3.65e-05);ABCC8(ENST00000389817):R1393C (gnomAD-AF:5.57e-06)
ABCC9	HGNC:60	M	1395	1362	ABCC8(ENST00000389817):M1394R (gnomAD-AF:6.97e-07)
ABCC9	HGNC:60	G	1401	1368	ABCC8(ENST00000389817):G1400R (gnomAD-AF:6.02e-05)
ABCC9	HGNC:60	I	1410	1377	ABCC8(ENST00000389817):I1409V (gnomAD-AF:3.85e-06)
ABCC9	HGNC:60	P	1414	1381	ABCC8(ENST00000389817):P1413L (gnomAD-AF:1.42e-06)
ABCC9	HGNC:60	R	1419	1386	ABCC8(ENST00000389817):R1418C (gnomAD-AF:4.49e-06);ABCC8(ENST00000389817):R1418H (gnomAD-AF:3.55e-06)
ABCC9	HGNC:60	R	1421	1388	ABCC8(ENST00000389817):R1420S (gnomAD-AF:NA);ABCC8(ENST00000389817):R1420C (gnomAD-AF:9.94e-06);ABCC8(ENST00000389817):R1420H (gnomAD-AF:9.61e-06)
ABCC9	HGNC:60	S	1423	1390	ABCC8(ENST00000389817):S1422T (gnomAD-AF:NA);ABCC8(ENST00000389817):S1422C (gnomAD-AF:NA)
ABCC9	HGNC:60	G	1434	1401	ABCC8(ENST00000389817):G1433D (gnomAD-AF:7.14e-07);ABCC8(ENST00000389817):G1433S (gnomAD-AF:6.44e-06)
ABCC9	HGNC:60	R	1437	1404	ABCC8(ENST00000389817):R1436Q (gnomAD-AF:7.74e-06)
ABCC9	HGNC:60	A	1458	1425	ABCC8(ENST00000389817):A1457T (gnomAD-AF:6.26e-07);ABCC8(ENST00000389817):A1457V (gnomAD-AF:NA)
ABCC9	HGNC:60	Q	1459	1426	ABCC8(ENST00000389817):Q1458E (gnomAD-AF:NA)
ABCC9	HGNC:60	L	1460	1427	ABCC8(ENST00000389817):L1459P (gnomAD-AF:6.94e-07);ABCC8(ENST00000389817):L1459R (gnomAD-AF:1.25e-06)
ABCC9	HGNC:60	D	1472	1439	ABCC8(ENST00000389817):D1471H (gnomAD-AF:1.41e-06);ABCC8(ENST00000389817):D1471N (gnomAD-AF:1.47e-05)
ABCC9	HGNC:60	A	1473	1440	ABCC8(ENST00000389817):A1472T (gnomAD-AF:3.42e-06)
ABCC9	HGNC:60	G	1478	1445	ABCC8(ENST00000389817):G1477R (gnomAD-AF:NA)
ABCC9	HGNC:60	G	1479	1446	ABCC8(ENST00000389817):G1478R (gnomAD-AF:6.57e-06)
ABCC9	HGNC:60	N	1481	1448	ABCC8(ENST00000389817):N1480D (gnomAD-AF:NA)
ABCC9	HGNC:60	S	1483	1450	ABCC8(ENST00000389817):S1482R (gnomAD-AF:6.16e-06)
ABCC9	HGNC:60	G	1485	1452	ABCC8(ENST00000389817):G1484V (gnomAD-AF:NA);ABCC8(ENST00000389817):G1484E (gnomAD-AF:NA);ABCC8(ENST00000389817):G1484R (gnomAD-AF:NA)
ABCC9	HGNC:60	R	1494	1461	ABCC8(ENST00000389817):R1493L (gnomAD-AF:1.37e-06);ABCC8(ENST00000389817):R1493P (gnomAD-AF:NA);ABCC8(ENST00000389817):R1493Q (gnomAD-AF:3.10e-06);ABCC8(ENST00000389817):R1493W (gnomAD-AF:6.20e-06)
ABCC9	HGNC:60	D	1506	1473	ABCC8(ENST00000389817):D1505E (gnomAD-AF:NA);ABCC8(ENST00000389817):D1505N (gnomAD-AF:NA)
ABCC9	HGNC:60	E	1507	1474	ABCC8(ENST00000389817):E1506K (gnomAD-AF:6.84e-07)
ABCC9	HGNC:60	I	1512	1479	ABCC8(ENST00000389817):I1511N (gnomAD-AF:NA);ABCC8(ENST00000389817):I1511T (gnomAD-AF:NA)
ABCC9	HGNC:60	M	1514	1481	ABCC8(ENST00000389817):M1513I (gnomAD-AF:6.84e-07);ABCC8(ENST00000389817):M1513I (gnomAD-AF:1.86e-06);ABCC8(ENST00000389817):M1513T (gnomAD-AF:NA)
ABCC9	HGNC:60	T	1516	1483	ABCC8(ENST00000389817):T1515M (gnomAD-AF:5.47e-06)
ABCC9	HGNC:60	E	1517	1484	ABCC8(ENST00000389817):E1516G (gnomAD-AF:NA)
ABCC9	HGNC:60	I	1519	1486	ABCC8(ENST00000389817):I1518S (gnomAD-AF:NA)
ABCC9	HGNC:60	V	1523	1490	ABCC8(ENST00000389817):V1522M (gnomAD-AF:NA)
ABCC9	HGNC:60	T	1532	1499	ABCC8(ENST00000389817):T1531P (gnomAD-AF:NA)
ABCC9	HGNC:60	H	1538	1505	ABCC8(ENST00000389817):H1537R (gnomAD-AF:NA)
ABCC9	HGNC:60	R	1539	1506	ABCC8(ENST00000389817):R1538Q (gnomAD-AF:6.84e-07)
ABCC9	HGNC:60	L	1544	1511	ABCC8(ENST00000389817):L1543P (gnomAD-AF:1.51e-05)
ABCC9	HGNC:60	G	1555	1522	ABCC8(ENST00000389817):G1554D (gnomAD-AF:NA);ABCC8(ENST00000389817):G1554V (gnomAD-AF:1.37e-06)
HDAC1	HGNC:4852	R	37	34	HDAC8(ENST00000373573):R37Q (gnomAD-AF:NA)
HDAC1	HGNC:4852	H	71	68	HDAC8(ENST00000373573):H71Y (gnomAD-AF:NA)
HDAC1	HGNC:4852	G	140	137	HDAC8(ENST00000373573):G139A (gnomAD-AF:NA);HDAC8(ENST00000373573):G139R (gnomAD-AF:NA)
HDAC1	HGNC:4852	G	141	138	HDAC8(ENST00000373573):G140V (gnomAD-AF:NA)
HDAC1	HGNC:4852	N	157	154	HDAC8(ENST00000373573):N156S (gnomAD-AF:NA);HDAC8(ENST00000373573):N156D (gnomAD-AF:NA)
HDAC1	HGNC:4852	E	187	184	HDAC8(ENST00000373573):E186K (gnomAD-AF:NA)
HDAC1	HGNC:4852	A	189	186	HDAC8(ENST00000373573):A188T (gnomAD-AF:NA)
HDAC1	HGNC:4852	V	196	193	HDAC8(ENST00000373573):V195D (gnomAD-AF:NA);HDAC8(ENST00000373573):V195G (gnomAD-AF:NA)
HDAC1	HGNC:4852	S	200	197	HDAC8(ENST00000373573):S199T (gnomAD-AF:NA);HDAC8(ENST00000373573):S199F (gnomAD-AF:NA)
HDAC1	HGNC:4852	H	202	199	HDAC8(ENST00000373573):H201Y (gnomAD-AF:NA)
HDAC1	HGNC:4852	G	213	209	HDAC8(ENST00000373573):G212V (gnomAD-AF:NA)
HDAC1	HGNC:4852	G	219	215	HDAC8(ENST00000373573):G218D (gnomAD-AF:NA)
HDAC1	HGNC:4852	P	258	254	HDAC8(ENST00000373573):P257S (gnomAD-AF:NA);HDAC8(ENST00000373573):P257H (gnomAD-AF:NA)
HDAC1	HGNC:4852	G	266	262	HDAC8(ENST00000373573):G265R (gnomAD-AF:NA)
HDAC1	HGNC:4852	D	268	264	HDAC8(ENST00000373573):D267N (gnomAD-AF:NA)
HDAC1	HGNC:4852	T	281	277	HDAC8(ENST00000373573):T280I (gnomAD-AF:NA)
HDAC1	HGNC:4852	Y	307	303	HDAC3(ENST00000305264):Y298C (gnomAD-AF:NA)
HDAC1	HGNC:4852	R	310	306	HDAC3(ENST00000305264):R301Q (gnomAD-AF:6.84e-07)
HDAC1	HGNC:4852	W	316	312	HDAC8(ENST00000373573):W315R (gnomAD-AF:NA)
HDAC1	HGNC:4852	T	320	316	HDAC8(ENST00000373573):T319I (gnomAD-AF:NA)
HDAC1	HGNC:4852	L	347	343	HDAC8(ENST00000373573):L346P (gnomAD-AF:NA)
HDAC8	HGNC:13315	N	157	156	HDAC1(ENST00000373548):N154S (gnomAD-AF:6.84e-07)
HDAC8	HGNC:13315	Y	307	306	HDAC3(ENST00000305264):Y298C (gnomAD-AF:NA)
HDAC3	HGNC:4854	R	37	28	HDAC8(ENST00000373573):R37Q (gnomAD-AF:NA)
HDAC3	HGNC:4854	H	71	62	HDAC8(ENST00000373573):H71Y (gnomAD-AF:NA)
HDAC3	HGNC:4854	G	140	131	HDAC8(ENST00000373573):G139A (gnomAD-AF:NA);HDAC8(ENST00000373573):G139R (gnomAD-AF:NA)
HDAC3	HGNC:4854	G	141	132	HDAC8(ENST00000373573):G140V (gnomAD-AF:NA)
HDAC3	HGNC:4854	N	157	148	HDAC1(ENST00000373548):N154S (gnomAD-AF:6.84e-07)
HDAC3	HGNC:4854	N	157	148	HDAC8(ENST00000373573):N156S (gnomAD-AF:NA);HDAC8(ENST00000373573):N156D (gnomAD-AF:NA)
HDAC3	HGNC:4854	A	189	180	HDAC8(ENST00000373573):A188T (gnomAD-AF:NA)
HDAC3	HGNC:4854	V	196	187	HDAC8(ENST00000373573):V195D (gnomAD-AF:NA);HDAC8(ENST00000373573):V195G (gnomAD-AF:NA)
HDAC3	HGNC:4854	S	200	191	HDAC8(ENST00000373573):S199T (gnomAD-AF:NA);HDAC8(ENST00000373573):S199F (gnomAD-AF:NA)
HDAC3	HGNC:4854	H	202	193	HDAC8(ENST00000373573):H201Y (gnomAD-AF:NA)
HDAC3	HGNC:4854	G	213	204	HDAC8(ENST00000373573):G212V (gnomAD-AF:NA)
HDAC3	HGNC:4854	G	219	210	HDAC8(ENST00000373573):G218D (gnomAD-AF:NA)
HDAC3	HGNC:4854	R	224	215	HDAC8(ENST00000373573):R223W (gnomAD-AF:NA)
HDAC3	HGNC:4854	P	258	249	HDAC8(ENST00000373573):P257S (gnomAD-AF:NA);HDAC8(ENST00000373573):P257H (gnomAD-AF:NA)
HDAC3	HGNC:4854	G	266	257	HDAC8(ENST00000373573):G265R (gnomAD-AF:NA)
HDAC3	HGNC:4854	A	267	258	HDAC8(ENST00000373573):A266P (gnomAD-AF:NA)
HDAC3	HGNC:4854	D	268	259	HDAC8(ENST00000373573):D267N (gnomAD-AF:NA)
HDAC3	HGNC:4854	W	316	307	HDAC8(ENST00000373573):W315R (gnomAD-AF:NA)
HDAC3	HGNC:4854	T	320	311	HDAC8(ENST00000373573):T319I (gnomAD-AF:NA)
HDAC3	HGNC:4854	L	347	338	HDAC8(ENST00000373573):L346P (gnomAD-AF:NA)
RYR2	HGNC:10484	L	15	14	RYR1(ENST00000359596):L13R (gnomAD-AF:NA)
RYR2	HGNC:10484	K	35	34	RYR1(ENST00000359596):K33E (gnomAD-AF:NA)
RYR2	HGNC:10484	C	37	36	RYR1(ENST00000359596):C35R (gnomAD-AF:1.86e-06)
RYR2	HGNC:10484	F	43	42	RYR1(ENST00000359596):F41S (gnomAD-AF:4.80e-06)
RYR2	HGNC:10484	N	45	44	RYR1(ENST00000359596):N43T (gnomAD-AF:NA)
RYR2	HGNC:10484	R	46	45	RYR1(ENST00000359596):R44P (gnomAD-AF:6.85e-07);RYR1(ENST00000359596):R44H (gnomAD-AF:1.49e-05);RYR1(ENST00000359596):R44C (gnomAD-AF:2.74e-06)
RYR2	HGNC:10484	D	62	61	RYR1(ENST00000359596):D60N (gnomAD-AF:7.59e-06)
RYR2	HGNC:10484	S	73	72	RYR1(ENST00000359596):S71Y (gnomAD-AF:NA)
RYR2	HGNC:10484	R	123	122	RYR1(ENST00000359596):R109Q (gnomAD-AF:1.05e-05);RYR1(ENST00000359596):R109W (gnomAD-AF:4.77e-05)
RYR2	HGNC:10484	M	129	128	RYR1(ENST00000359596):M115I (gnomAD-AF:NA)
RYR2	HGNC:10484	Q	169	168	RYR1(ENST00000359596):Q155K (gnomAD-AF:NA)
RYR2	HGNC:10484	E	174	173	RYR1(ENST00000359596):E160G (gnomAD-AF:NA)
RYR2	HGNC:10484	R	177	176	RYR1(ENST00000359596):R163L (gnomAD-AF:NA);RYR1(ENST00000359596):R163C (gnomAD-AF:1.37e-06)
RYR2	HGNC:10484	E	190	189	RYR1(ENST00000359596):E176D (gnomAD-AF:NA)
RYR2	HGNC:10484	R	191	190	RYR1(ENST00000359596):R177C (gnomAD-AF:3.72e-06);RYR1(ENST00000359596):R177H (gnomAD-AF:8.06e-06)
RYR2	HGNC:10484	Y	192	191	RYR1(ENST00000359596):Y178C (gnomAD-AF:NA)
RYR2	HGNC:10484	G	231	230	RYR1(ENST00000359596):G215R (gnomAD-AF:1.24e-06)
RYR2	HGNC:10484	R	236	235	RYR1(ENST00000359596):R220C (gnomAD-AF:5.47e-06)
RYR2	HGNC:10484	D	243	242	RYR1(ENST00000359596):D227V (gnomAD-AF:6.84e-07)
RYR2	HGNC:10484	C	245	244	RYR1(ENST00000359596):C229R (gnomAD-AF:NA)
RYR2	HGNC:10484	R	259	258	RYR1(ENST00000359596):R242K (gnomAD-AF:NA)
RYR2	HGNC:10484	G	265	264	RYR1(ENST00000359596):G248W (gnomAD-AF:4.96e-06);RYR1(ENST00000359596):G248R (gnomAD-AF:3.42e-06);RYR1(ENST00000359596):G248R (gnomAD-AF:6.20e-06)
RYR2	HGNC:10484	R	297	296	RYR1(ENST00000359596):R280Q (gnomAD-AF:6.82e-06)
RYR2	HGNC:10484	R	299	298	RYR1(ENST00000359596):R282W (gnomAD-AF:1.18e-05)
RYR2	HGNC:10484	H	300	299	RYR1(ENST00000359596):H283R (gnomAD-AF:1.31e-05)
RYR2	HGNC:10484	R	333	332	RYR1(ENST00000359596):R316L (gnomAD-AF:6.20e-06)
RYR2	HGNC:10484	E	340	336	RYR1(ENST00000359596):E320K (gnomAD-AF:NA)
RYR2	HGNC:10484	G	361	357	RYR1(ENST00000359596):G341R (gnomAD-AF:2.74e-06)
RYR2	HGNC:10484	R	387	383	RYR1(ENST00000359596):R367W (gnomAD-AF:2.48e-05);RYR1(ENST00000359596):R367Q (gnomAD-AF:4.10e-06)
RYR2	HGNC:10484	E	416	412	RYR1(ENST00000359596):E396K (gnomAD-AF:2.74e-06)
RYR2	HGNC:10484	A	420	416	RYR1(ENST00000359596):A400T (gnomAD-AF:8.89e-06)
RYR2	HGNC:10484	R	421	417	RYR1(ENST00000359596):R401L (gnomAD-AF:1.37e-06);RYR1(ENST00000359596):R401H (gnomAD-AF:1.37e-06);RYR1(ENST00000359596):R401C (gnomAD-AF:7.43e-06)
RYR2	HGNC:10484	I	423	419	RYR1(ENST00000359596):I403M (gnomAD-AF:2.05e-06)
RYR2	HGNC:10484	L	437	433	RYR1(ENST00000359596):L417P (gnomAD-AF:1.32e-05)
RYR2	HGNC:10484	I	468	460	RYR1(ENST00000359596):I448F (gnomAD-AF:4.79e-06)
RYR2	HGNC:10484	Q	494	486	RYR1(ENST00000359596):Q474L (gnomAD-AF:NA)
RYR2	HGNC:10484	E	500	492	RYR1(ENST00000359596):E480K (gnomAD-AF:6.84e-07)
RYR2	HGNC:10484	L	507	499	RYR1(ENST00000359596):L487P (gnomAD-AF:NA)
RYR2	HGNC:10484	C	509	501	RYR1(ENST00000359596):C489F (gnomAD-AF:1.24e-06)
RYR2	HGNC:10484	Y	542	534	RYR1(ENST00000359596):Y522C (gnomAD-AF:NA);RYR1(ENST00000359596):Y522S (gnomAD-AF:NA)
RYR2	HGNC:10484	R	550	542	RYR1(ENST00000359596):R530S (gnomAD-AF:NA);RYR1(ENST00000359596):R530H (gnomAD-AF:2.91e-05);RYR1(ENST00000359596):R530C (gnomAD-AF:1.86e-05)
RYR2	HGNC:10484	R	553	545	RYR1(ENST00000359596):R533C (gnomAD-AF:4.96e-06);RYR1(ENST00000359596):R533H (gnomAD-AF:1.28e-04)
RYR2	HGNC:10484	F	559	551	RYR1(ENST00000359596):F539V (gnomAD-AF:NA);RYR1(ENST00000359596):F539L (gnomAD-AF:NA)
RYR2	HGNC:10484	D	564	556	RYR1(ENST00000359596):D544Y (gnomAD-AF:NA)
RYR2	HGNC:10484	R	572	564	RYR1(ENST00000359596):R552W (gnomAD-AF:2.74e-06);RYR1(ENST00000359596):R552Q (gnomAD-AF:2.60e-05)
RYR2	HGNC:10484	S	577	569	RYR1(ENST00000359596):S557F (gnomAD-AF:NA)
RYR2	HGNC:10484	A	632	624	RYR1(ENST00000359596):A612D (gnomAD-AF:NA)
RYR2	HGNC:10484	R	634	626	RYR1(ENST00000359596):R614G (gnomAD-AF:NA);RYR1(ENST00000359596):R614H (gnomAD-AF:1.73e-05);RYR1(ENST00000359596):R614C (gnomAD-AF:7.31e-05);RYR1(ENST00000359596):R614L (gnomAD-AF:6.84e-07)
RYR2	HGNC:10484	I	640	632	RYR1(ENST00000359596):I620N (gnomAD-AF:6.84e-07)
RYR2	HGNC:10484	T	654	646	RYR1(ENST00000359596):T634R (gnomAD-AF:NA)
RYR2	HGNC:10484	E	684	676	RYR1(ENST00000359596):E664Q (gnomAD-AF:NA)
RYR2	HGNC:10484	R	702	694	RYR1(ENST00000359596):R682G (gnomAD-AF:NA);RYR1(ENST00000359596):R682Q (gnomAD-AF:6.20e-06);RYR1(ENST00000359596):R682W (gnomAD-AF:6.84e-06)
RYR2	HGNC:10484	G	725	717	RYR1(ENST00000359596):G705R (gnomAD-AF:8.05e-06);RYR1(ENST00000359596):G705R (gnomAD-AF:6.84e-07)
RYR2	HGNC:10484	G	727	719	RYR1(ENST00000359596):G707S (gnomAD-AF:6.84e-07)
RYR2	HGNC:10484	G	743	735	RYR1(ENST00000359596):G723R (gnomAD-AF:1.37e-06)
RYR2	HGNC:10484	N	779	771	RYR1(ENST00000359596):N759S (gnomAD-AF:NA);RYR1(ENST00000359596):N759D (gnomAD-AF:3.01e-04)
RYR2	HGNC:10484	G	785	777	RYR1(ENST00000359596):G765R (gnomAD-AF:3.72e-06)
RYR2	HGNC:10484	R	809	801	RYR1(ENST00000359596):R789L (gnomAD-AF:2.05e-06)
RYR2	HGNC:10484	H	898	890	RYR1(ENST00000359596):H878R (gnomAD-AF:NA)
RYR2	HGNC:10484	E	899	891	RYR1(ENST00000359596):E879K (gnomAD-AF:3.10e-05)
RYR2	HGNC:10484	L	951	943	RYR1(ENST00000359596):L931P (gnomAD-AF:NA)
RYR2	HGNC:10484	K	1052	1044	RYR3(ENST00000634891):K1031M (gnomAD-AF:7.37e-05)
RYR2	HGNC:10484	D	1076	1068	RYR1(ENST00000359596):D1056H (gnomAD-AF:NA)
RYR2	HGNC:10484	R	1097	1089	RYR1(ENST00000359596):R1075W (gnomAD-AF:5.58e-06);RYR1(ENST00000359596):R1075Q (gnomAD-AF:3.72e-06)
RYR2	HGNC:10484	G	1107	1099	RYR1(ENST00000359596):G1085S (gnomAD-AF:2.23e-05)
RYR2	HGNC:10484	Y	1110	1102	RYR1(ENST00000359596):Y1088C (gnomAD-AF:NA)
RYR2	HGNC:10484	V	1123	1115	RYR1(ENST00000359596):V1101M (gnomAD-AF:9.29e-06)
RYR2	HGNC:10484	T	1184	1176	RYR1(ENST00000359596):T1162I (gnomAD-AF:1.86e-06)
RYR2	HGNC:10484	G	1187	1179	RYR1(ENST00000359596):G1165D (gnomAD-AF:7.43e-06)
RYR2	HGNC:10484	E	1197	1189	RYR1(ENST00000359596):E1175K (gnomAD-AF:8.67e-06)
RYR2	HGNC:10484	P	1289	1281	RYR1(ENST00000359596):P1267A (gnomAD-AF:3.72e-06);RYR1(ENST00000359596):P1267R (gnomAD-AF:1.03e-05);RYR1(ENST00000359596):P1267T (gnomAD-AF:5.47e-06);RYR1(ENST00000359596):P1267H (gnomAD-AF:5.47e-06)
RYR2	HGNC:10484	P	1315	1307	RYR1(ENST00000359596):P1293T (gnomAD-AF:3.04e-05)
RYR2	HGNC:10484	R	1491	1463	RYR1(ENST00000359596):R1469W (gnomAD-AF:2.12e-04)
RYR2	HGNC:10484	S	1507	1479	RYR1(ENST00000359596):S1485N (gnomAD-AF:6.85e-07)
RYR2	HGNC:10484	M	1594	1564	RYR1(ENST00000359596):M1572T (gnomAD-AF:1.28e-06)
RYR2	HGNC:10484	R	1667	1637	RYR1(ENST00000359596):R1645L (gnomAD-AF:NA);RYR1(ENST00000359596):R1645Q (gnomAD-AF:1.44e-06)
RYR2	HGNC:10484	Y	1691	1661	RYR1(ENST00000359596):Y1669H (gnomAD-AF:1.37e-06)
RYR2	HGNC:10484	C	1707	1677	RYR1(ENST00000359596):C1685W (gnomAD-AF:6.85e-07);RYR1(ENST00000359596):C1685R (gnomAD-AF:1.37e-06);RYR1(ENST00000359596):C1685Y (gnomAD-AF:6.20e-07);RYR1(ENST00000359596):C1685G (gnomAD-AF:6.85e-07)
RYR2	HGNC:10484	R	1729	1699	RYR1(ENST00000359596):R1707H (gnomAD-AF:4.96e-06);RYR1(ENST00000359596):R1707C (gnomAD-AF:6.16e-06)
RYR2	HGNC:10484	R	1794	1758	RYR1(ENST00000359596):R1772G (gnomAD-AF:1.24e-06)
RYR2	HGNC:10484	Q	1992	1937	RYR1(ENST00000359596):Q1970H (gnomAD-AF:6.84e-07)
RYR2	HGNC:10484	N	1994	1939	RYR1(ENST00000359596):N1972I (gnomAD-AF:NA)
RYR2	HGNC:10484	R	1996	1941	RYR1(ENST00000359596):R1974W (gnomAD-AF:2.42e-05)
RYR2	HGNC:10484	E	2019	1964	RYR1(ENST00000359596):E1997K (gnomAD-AF:NA)
RYR2	HGNC:10484	V	2140	2081	RYR1(ENST00000359596):V2117L (gnomAD-AF:1.37e-06);RYR1(ENST00000359596):V2117A (gnomAD-AF:6.85e-07)
RYR2	HGNC:10484	R	2141	2082	RYR1(ENST00000359596):R2118Q (gnomAD-AF:4.34e-06);RYR1(ENST00000359596):R2118P (gnomAD-AF:1.61e-05)
RYR2	HGNC:10484	M	2143	2084	RYR1(ENST00000359596):M2120T (gnomAD-AF:1.05e-05)
RYR2	HGNC:10484	D	2152	2093	RYR1(ENST00000359596):D2129E (gnomAD-AF:NA)
RYR2	HGNC:10484	G	2153	2094	RYR1(ENST00000359596):G2130R (gnomAD-AF:8.06e-06)
RYR2	HGNC:10484	V	2172	2113	RYR1(ENST00000359596):V2149M (gnomAD-AF:1.36e-05)
RYR2	HGNC:10484	R	2186	2127	RYR1(ENST00000359596):R2163P (gnomAD-AF:6.84e-07);RYR1(ENST00000359596):R2163G (gnomAD-AF:NA);RYR1(ENST00000359596):R2163L (gnomAD-AF:NA);RYR1(ENST00000359596):R2163H (gnomAD-AF:1.37e-06);RYR1(ENST00000359596):R2163C (gnomAD-AF:4.10e-06)
RYR2	HGNC:10484	V	2191	2132	RYR1(ENST00000359596):V2168L (gnomAD-AF:7.53e-06);RYR1(ENST00000359596):V2168L (gnomAD-AF:2.05e-06);RYR1(ENST00000359596):V2168M (gnomAD-AF:3.42e-06)
RYR2	HGNC:10484	P	2218	2159	RYR1(ENST00000359596):P2195L (gnomAD-AF:1.86e-06)
RYR2	HGNC:10484	A	2223	2164	RYR1(ENST00000359596):A2200V (gnomAD-AF:4.90e-05)
RYR2	HGNC:10484	H	2227	2168	RYR1(ENST00000359596):H2204Y (gnomAD-AF:9.58e-06);RYR1(ENST00000359596):H2204Q (gnomAD-AF:2.05e-06)
RYR2	HGNC:10484	T	2229	2170	RYR1(ENST00000359596):T2206M (gnomAD-AF:2.23e-05)
RYR2	HGNC:10484	V	2233	2174	RYR1(ENST00000359596):V2210F (gnomAD-AF:NA)
RYR2	HGNC:10484	M	2234	2175	RYR1(ENST00000359596):M2211L (gnomAD-AF:NA)
RYR2	HGNC:10484	V	2237	2178	RYR1(ENST00000359596):V2214I (gnomAD-AF:8.06e-06)
RYR2	HGNC:10484	R	2257	2198	RYR1(ENST00000359596):R2234H (gnomAD-AF:9.58e-06);RYR1(ENST00000359596):R2234C (gnomAD-AF:1.49e-05)
RYR2	HGNC:10484	L	2259	2200	RYR1(ENST00000359596):L2236R (gnomAD-AF:NA)
RYR2	HGNC:10484	C	2260	2201	RYR1(ENST00000359596):C2237Y (gnomAD-AF:NA)
RYR2	HGNC:10484	Q	2270	2211	RYR1(ENST00000359596):Q2247E (gnomAD-AF:NA)
RYR2	HGNC:10484	H	2276	2217	RYR1(ENST00000359596):H2253Y (gnomAD-AF:NA)
RYR2	HGNC:10484	P	2298	2239	RYR1(ENST00000359596):P2272S (gnomAD-AF:1.37e-06)
RYR2	HGNC:10484	V	2301	2242	RYR1(ENST00000359596):V2275M (gnomAD-AF:3.42e-06)
RYR2	HGNC:10484	V	2306	2247	RYR1(ENST00000359596):V2280I (gnomAD-AF:6.14e-05)
RYR2	HGNC:10484	N	2309	2250	RYR1(ENST00000359596):N2283H (gnomAD-AF:NA)
RYR2	HGNC:10484	L	2312	2253	RYR1(ENST00000359596):L2286V (gnomAD-AF:6.84e-07)
RYR2	HGNC:10484	A	2313	2254	RYR1(ENST00000359596):A2287D (gnomAD-AF:2.85e-05)
RYR2	HGNC:10484	R	2362	2303	RYR1(ENST00000359596):R2336L (gnomAD-AF:NA);RYR1(ENST00000359596):R2336C (gnomAD-AF:1.37e-06);RYR1(ENST00000359596):R2336G (gnomAD-AF:NA);RYR1(ENST00000359596):R2336H (gnomAD-AF:3.10e-06)
RYR2	HGNC:10484	F	2366	2307	RYR1(ENST00000359596):F2340L (gnomAD-AF:NA)
RYR2	HGNC:10484	G	2369	2310	RYR1(ENST00000359596):G2343S (gnomAD-AF:1.30e-05)
RYR2	HGNC:10484	S	2371	2312	RYR1(ENST00000359596):S2345R (gnomAD-AF:NA)
RYR2	HGNC:10484	V	2372	2313	RYR1(ENST00000359596):V2346M (gnomAD-AF:1.25e-05)
RYR2	HGNC:10484	E	2374	2315	RYR1(ENST00000359596):E2348G (gnomAD-AF:6.26e-06)
RYR2	HGNC:10484	A	2376	2317	RYR1(ENST00000359596):A2350T (gnomAD-AF:6.91e-07)
RYR2	HGNC:10484	N	2377	2318	RYR1(ENST00000359596):N2351H (gnomAD-AF:1.19e-05)
RYR2	HGNC:10484	V	2380	2321	RYR1(ENST00000359596):V2354M (gnomAD-AF:6.91e-07)
RYR2	HGNC:10484	R	2381	2322	RYR1(ENST00000359596):R2355W (gnomAD-AF:1.75e-05)
RYR2	HGNC:10484	R	2385	2326	RYR1(ENST00000359596):R2359W (gnomAD-AF:4.37e-06);RYR1(ENST00000359596):R2359Q (gnomAD-AF:8.75e-06)
RYR2	HGNC:10484	E	2388	2329	RYR1(ENST00000359596):E2362K (gnomAD-AF:NA)
RYR2	HGNC:10484	C	2389	2330	RYR1(ENST00000359596):C2363W (gnomAD-AF:NA)
RYR2	HGNC:10484	F	2390	2331	RYR1(ENST00000359596):F2364V (gnomAD-AF:6.90e-06)
RYR2	HGNC:10484	G	2391	2332	RYR1(ENST00000359596):G2365R (gnomAD-AF:1.44e-05)
RYR2	HGNC:10484	A	2393	2334	RYR1(ENST00000359596):A2367T (gnomAD-AF:3.93e-05)
RYR2	HGNC:10484	E	2397	2338	RYR1(ENST00000359596):E2371G (gnomAD-AF:6.90e-07);RYR1(ENST00000359596):E2371K (gnomAD-AF:NA)
RYR2	HGNC:10484	G	2401	2342	RYR1(ENST00000359596):G2375R (gnomAD-AF:NA);RYR1(ENST00000359596):G2375A (gnomAD-AF:NA);RYR1(ENST00000359596):G2375E (gnomAD-AF:NA)
RYR2	HGNC:10484	A	2447	2387	RYR1(ENST00000359596):A2421T (gnomAD-AF:2.05e-05)
RYR2	HGNC:10484	M	2449	2389	RYR1(ENST00000359596):M2423K (gnomAD-AF:4.09e-05)
RYR2	HGNC:10484	A	2454	2394	RYR1(ENST00000359596):A2428S (gnomAD-AF:NA);RYR1(ENST00000359596):A2428T (gnomAD-AF:1.24e-05)
RYR2	HGNC:10484	D	2457	2397	RYR1(ENST00000359596):D2431N (gnomAD-AF:1.12e-05);RYR1(ENST00000359596):D2431Y (gnomAD-AF:6.84e-07)
RYR2	HGNC:10484	L	2459	2399	RYR1(ENST00000359596):L2433P (gnomAD-AF:NA)
RYR2	HGNC:10484	G	2460	2400	RYR1(ENST00000359596):G2434R (gnomAD-AF:9.67e-05)
RYR2	HGNC:10484	R	2461	2401	RYR1(ENST00000359596):R2435L (gnomAD-AF:2.74e-06);RYR1(ENST00000359596):R2435H (gnomAD-AF:6.84e-07);RYR1(ENST00000359596):R2435C (gnomAD-AF:2.05e-06)
RYR2	HGNC:10484	A	2463	2403	RYR1(ENST00000359596):A2437V (gnomAD-AF:NA)
RYR2	HGNC:10484	G	2474	2414	RYR1(ENST00000359596):G2448D (gnomAD-AF:NA)
RYR2	HGNC:10484	R	2478	2418	RYR1(ENST00000359596):R2452W (gnomAD-AF:6.84e-07);RYR1(ENST00000359596):R2452Q (gnomAD-AF:6.16e-06)
RYR2	HGNC:10484	I	2479	2419	RYR1(ENST00000359596):I2453T (gnomAD-AF:NA)
RYR2	HGNC:10484	R	2480	2420	RYR1(ENST00000359596):R2454S (gnomAD-AF:NA);RYR1(ENST00000359596):R2454H (gnomAD-AF:6.84e-06);RYR1(ENST00000359596):R2454C (gnomAD-AF:6.82e-06)
RYR2	HGNC:10484	R	2484	2424	RYR1(ENST00000359596):R2458L (gnomAD-AF:6.84e-07);RYR1(ENST00000359596):R2458C (gnomAD-AF:3.72e-06);RYR1(ENST00000359596):R2458H (gnomAD-AF:5.47e-06)
RYR2	HGNC:10484	L	2492	2432	RYR1(ENST00000359596):L2466F (gnomAD-AF:6.84e-07)
RYR2	HGNC:10484	R	2534	2474	RYR1(ENST00000359596):R2508S (gnomAD-AF:NA);RYR1(ENST00000359596):R2508H (gnomAD-AF:6.84e-07);RYR1(ENST00000359596):R2508C (gnomAD-AF:6.84e-07)
RYR2	HGNC:10484	T	2564	2504	RYR1(ENST00000359596):T2538M (gnomAD-AF:1.36e-05)
RYR2	HGNC:10484	V	2612	2552	RYR1(ENST00000359596):V2586E (gnomAD-AF:2.74e-06)
RYR2	HGNC:10484	V	2653	2593	RYR1(ENST00000359596):V2627L (gnomAD-AF:3.10e-06);RYR1(ENST00000359596):V2627M (gnomAD-AF:2.06e-06)
RYR2	HGNC:10484	R	2702	2642	RYR1(ENST00000359596):R2676Q (gnomAD-AF:4.79e-06);RYR1(ENST00000359596):R2676W (gnomAD-AF:3.72e-06)
RYR2	HGNC:10484	M	2842	2782	RYR1(ENST00000359596):M2816V (gnomAD-AF:3.42e-06)
RYR2	HGNC:10484	R	2866	2806	RYR1(ENST00000359596):R2840W (gnomAD-AF:2.79e-05)
RYR2	HGNC:10484	R	2965	2905	RYR1(ENST00000359596):R2939K (gnomAD-AF:5.48e-06)
RYR2	HGNC:10484	L	2989	2929	RYR1(ENST00000359596):L2963P (gnomAD-AF:2.74e-06)
RYR2	HGNC:10484	Y	3042	2981	RYR1(ENST00000359596):Y3016C (gnomAD-AF:NA)
RYR2	HGNC:10484	C	3070	3009	RYR1(ENST00000359596):C3044R (gnomAD-AF:NA)
RYR2	HGNC:10484	V	3076	3015	RYR1(ENST00000359596):V3050D (gnomAD-AF:1.37e-06)
RYR2	HGNC:10484	E	3130	3069	RYR1(ENST00000359596):E3104K (gnomAD-AF:8.89e-06)
RYR2	HGNC:10484	P	3164	3103	RYR1(ENST00000359596):P3138L (gnomAD-AF:4.96e-06)
RYR2	HGNC:10484	G	3217	3156	RYR1(ENST00000359596):G3191R (gnomAD-AF:7.16e-07);RYR1(ENST00000359596):G3191R (gnomAD-AF:1.55e-05)
RYR2	HGNC:10484	C	3219	3158	RYR1(ENST00000359596):C3193W (gnomAD-AF:7.74e-06)
RYR2	HGNC:10484	P	3228	3167	RYR1(ENST00000359596):P3202L (gnomAD-AF:8.38e-06)
RYR2	HGNC:10484	A	3230	3169	RYR1(ENST00000359596):A3204V (gnomAD-AF:3.57e-06)
RYR2	HGNC:10484	I	3279	3218	RYR1(ENST00000359596):I3253T (gnomAD-AF:2.48e-05)
RYR2	HGNC:10484	W	3310	3249	RYR1(ENST00000359596):W3284R (gnomAD-AF:6.84e-07)
RYR2	HGNC:10484	C	3330	3265	RYR1(ENST00000359596):C3304R (gnomAD-AF:NA)
RYR2	HGNC:10484	N	3352	3287	RYR1(ENST00000359596):N3326K (gnomAD-AF:4.79e-06);RYR1(ENST00000359596):N3326K (gnomAD-AF:6.84e-07)
RYR2	HGNC:10484	V	3366	3301	RYR1(ENST00000359596):V3340M (gnomAD-AF:NA)
RYR2	HGNC:10484	P	3436	3371	RYR1(ENST00000359596):P3410R (gnomAD-AF:6.90e-07);RYR1(ENST00000359596):P3410L (gnomAD-AF:1.44e-05)
RYR2	HGNC:10484	D	3527	3457	RYR1(ENST00000359596):D3501Y (gnomAD-AF:4.10e-06)
RYR2	HGNC:10484	G	3547	3477	RYR1(ENST00000359596):G3521R (gnomAD-AF:NA);RYR1(ENST00000359596):G3521S (gnomAD-AF:3.42e-06)
RYR2	HGNC:10484	R	3576	3506	RYR1(ENST00000359596):R3550W (gnomAD-AF:1.36e-04)
RYR2	HGNC:10484	L	3679	3608	RYR1(ENST00000359596):L3641P (gnomAD-AF:6.84e-07)
RYR2	HGNC:10484	A	3747	3675	RYR1(ENST00000359596):A3709V (gnomAD-AF:NA)
RYR2	HGNC:10484	T	3749	3677	RYR1(ENST00000359596):T3711M (gnomAD-AF:2.05e-06)
RYR2	HGNC:10484	R	3810	3734	RYR1(ENST00000359596):R3772Q (gnomAD-AF:4.34e-06);RYR1(ENST00000359596):R3772W (gnomAD-AF:5.58e-06);RYR1(ENST00000359596):R3772L (gnomAD-AF:2.05e-06)
RYR2	HGNC:10484	E	3891	3815	RYR1(ENST00000359596):E3853Q (gnomAD-AF:NA);RYR1(ENST00000359596):E3853K (gnomAD-AF:7.00e-05)
RYR2	HGNC:10484	Q	3937	3855	RYR1(ENST00000359596):Q3899H (gnomAD-AF:NA)
RYR2	HGNC:10484	R	3941	3859	RYR1(ENST00000359596):R3903L (gnomAD-AF:6.84e-07);RYR1(ENST00000359596):R3903Q (gnomAD-AF:9.29e-06)
RYR2	HGNC:10484	R	4021	3939	RYR1(ENST00000359596):R3983C (gnomAD-AF:NA)
RYR2	HGNC:10484	D	4024	3942	RYR1(ENST00000359596):D3986E (gnomAD-AF:1.37e-06)
RYR2	HGNC:10484	G	4028	3946	RYR1(ENST00000359596):G3990V (gnomAD-AF:2.74e-06)
RYR2	HGNC:10484	S	4066	3984	RYR1(ENST00000359596):S4028L (gnomAD-AF:NA)
RYR2	HGNC:10484	E	4087	4005	RYR1(ENST00000359596):E4049D (gnomAD-AF:NA);RYR1(ENST00000359596):E4049Q (gnomAD-AF:NA)
RYR2	HGNC:10484	S	4088	4006	RYR1(ENST00000359596):S4050Y (gnomAD-AF:5.47e-06)
RYR2	HGNC:10484	G	4216	4134	RYR1(ENST00000359596):G4178V (gnomAD-AF:NA);RYR1(ENST00000359596):G4178S (gnomAD-AF:NA)
RYR2	HGNC:10484	R	4217	4135	RYR1(ENST00000359596):R4179C (gnomAD-AF:2.74e-06)
RYR2	HGNC:10484	F	4232	4150	RYR1(ENST00000359596):F4194L (gnomAD-AF:6.85e-07);RYR1(ENST00000359596):F4194L (gnomAD-AF:2.05e-06)
RYR2	HGNC:10484	Q	4246	4164	RYR1(ENST00000359596):Q4208R (gnomAD-AF:NA)
RYR2	HGNC:10484	F	4256	4174	RYR1(ENST00000359596):F4218L (gnomAD-AF:1.53e-05)
RYR2	HGNC:10484	V	4272	4190	RYR1(ENST00000359596):V4234L (gnomAD-AF:NA)
RYR2	HGNC:10484	E	4281	4199	RYR1(ENST00000359596):E4243K (gnomAD-AF:NA);RYR1(ENST00000359596):E4243D (gnomAD-AF:NA)
RYR2	HGNC:10484	R	4605	4497	RYR1(ENST00000359596):R4558G (gnomAD-AF:NA);RYR1(ENST00000359596):R4558Q (gnomAD-AF:3.59e-05);RYR1(ENST00000359596):R4558W (gnomAD-AF:9.91e-06)
RYR2	HGNC:10484	R	4611	4503	RYR1(ENST00000359596):R4564G (gnomAD-AF:NA);RYR1(ENST00000359596):R4564W (gnomAD-AF:1.61e-05);RYR1(ENST00000359596):R4564Q (gnomAD-AF:1.18e-05)
RYR2	HGNC:10484	L	4615	4507	RYR1(ENST00000359596):L4568P (gnomAD-AF:NA)
RYR2	HGNC:10484	N	4622	4514	RYR1(ENST00000359596):N4575T (gnomAD-AF:NA);RYR1(ENST00000359596):N4575S (gnomAD-AF:6.58e-06)
RYR2	HGNC:10484	Y	4678	4559	RYR1(ENST00000359596):Y4631S (gnomAD-AF:NA);RYR1(ENST00000359596):Y4631C (gnomAD-AF:6.84e-07)
RYR2	HGNC:10484	L	4680	4561	RYR1(ENST00000359596):L4633P (gnomAD-AF:NA);RYR1(ENST00000359596):L4633Q (gnomAD-AF:NA)
RYR2	HGNC:10484	E	4681	4562	RYR1(ENST00000359596):E4634K (gnomAD-AF:NA)
RYR2	HGNC:10484	E	4682	4563	RYR1(ENST00000359596):E4635K (gnomAD-AF:NA);RYR1(ENST00000359596):E4635G (gnomAD-AF:NA)
RYR2	HGNC:10484	G	4685	4566	RYR1(ENST00000359596):G4638D (gnomAD-AF:6.84e-07);RYR1(ENST00000359596):G4638S (gnomAD-AF:NA)
RYR2	HGNC:10484	M	4687	4568	RYR1(ENST00000359596):M4640R (gnomAD-AF:NA);RYR1(ENST00000359596):M4640L (gnomAD-AF:6.84e-07)
RYR2	HGNC:10484	L	4694	4575	RYR1(ENST00000359596):L4647Q (gnomAD-AF:NA);RYR1(ENST00000359596):L4647P (gnomAD-AF:NA)
RYR2	HGNC:10484	L	4697	4578	RYR1(ENST00000359596):L4650P (gnomAD-AF:NA)
RYR2	HGNC:10484	H	4698	4579	RYR1(ENST00000359596):H4651R (gnomAD-AF:NA);RYR1(ENST00000359596):H4651P (gnomAD-AF:NA)
RYR2	HGNC:10484	C	4711	4592	RYR1(ENST00000359596):C4664R (gnomAD-AF:4.39e-06)
RYR2	HGNC:10484	L	4712	4593	RYR1(ENST00000359596):L4665P (gnomAD-AF:NA)
RYR2	HGNC:10484	F	4731	4612	RYR1(ENST00000359596):F4684S (gnomAD-AF:2.74e-06)
RYR2	HGNC:10484	W	4749	4630	RYR1(ENST00000359596):W4702R (gnomAD-AF:NA)
RYR2	HGNC:10484	T	4756	4637	RYR1(ENST00000359596):T4709R (gnomAD-AF:NA);RYR1(ENST00000359596):T4709M (gnomAD-AF:2.67e-05)
RYR2	HGNC:10484	R	4784	4665	RYR1(ENST00000359596):R4737W (gnomAD-AF:3.10e-06);RYR1(ENST00000359596):R4737Q (gnomAD-AF:1.30e-05)
RYR2	HGNC:10484	G	4790	4671	RYR1(ENST00000359596):G4743S (gnomAD-AF:NA)
RYR2	HGNC:10484	G	4830	4711	RYR1(ENST00000359596):G4782R (gnomAD-AF:3.66e-05)
RYR2	HGNC:10484	L	4841	4722	RYR1(ENST00000359596):L4793P (gnomAD-AF:NA);RYR1(ENST00000359596):L4793R (gnomAD-AF:6.84e-06)
RYR2	HGNC:10484	Y	4844	4725	RYR1(ENST00000359596):Y4796H (gnomAD-AF:NA);RYR1(ENST00000359596):Y4796C (gnomAD-AF:NA)
RYR2	HGNC:10484	N	4854	4735	RYR1(ENST00000359596):N4806D (gnomAD-AF:1.37e-06)
RYR2	HGNC:10484	F	4856	4737	RYR1(ENST00000359596):F4808L (gnomAD-AF:NA);RYR1(ENST00000359596):F4808C (gnomAD-AF:NA);RYR1(ENST00000359596):F4808Y (gnomAD-AF:NA)
RYR2	HGNC:10484	H	4861	4742	RYR1(ENST00000359596):H4813Y (gnomAD-AF:NA)
RYR2	HGNC:10484	D	4864	4745	RYR1(ENST00000359596):D4816G (gnomAD-AF:NA)
RYR2	HGNC:10484	G	4868	4749	RYR1(ENST00000359596):G4820R (gnomAD-AF:NA)
RYR2	HGNC:10484	L	4872	4753	RYR1(ENST00000359596):L4824P (gnomAD-AF:NA)
RYR2	HGNC:10484	R	4873	4754	RYR1(ENST00000359596):R4825H (gnomAD-AF:3.35e-05);RYR1(ENST00000359596):R4825C (gnomAD-AF:3.72e-06)
RYR2	HGNC:10484	T	4874	4755	RYR1(ENST00000359596):T4826I (gnomAD-AF:1.37e-06)
RYR2	HGNC:10484	S	4878	4759	RYR1(ENST00000359596):S4830P (gnomAD-AF:NA);RYR1(ENST00000359596):S4830Y (gnomAD-AF:NA)
RYR2	HGNC:10484	T	4880	4761	RYR1(ENST00000359596):T4832N (gnomAD-AF:NA)
RYR2	HGNC:10484	H	4881	4762	RYR1(ENST00000359596):H4833Y (gnomAD-AF:NA)
RYR2	HGNC:10484	G	4883	4764	RYR1(ENST00000359596):G4835E (gnomAD-AF:NA)
RYR2	HGNC:10484	L	4886	4767	RYR1(ENST00000359596):L4838V (gnomAD-AF:NA)
RYR2	HGNC:10484	V	4890	4771	RYR1(ENST00000359596):V4842M (gnomAD-AF:9.67e-05)
RYR2	HGNC:10484	A	4894	4775	RYR1(ENST00000359596):A4846P (gnomAD-AF:NA);RYR1(ENST00000359596):A4846V (gnomAD-AF:2.74e-06)
RYR2	HGNC:10484	V	4895	4776	RYR1(ENST00000359596):V4847L (gnomAD-AF:NA)
RYR2	HGNC:10484	V	4897	4778	RYR1(ENST00000359596):V4849F (gnomAD-AF:NA);RYR1(ENST00000359596):V4849I (gnomAD-AF:1.86e-05)
RYR2	HGNC:10484	Y	4898	4779	RYR1(ENST00000359596):Y4850H (gnomAD-AF:NA)
RYR2	HGNC:10484	L	4899	4780	RYR1(ENST00000359596):L4851P (gnomAD-AF:NA)
RYR2	HGNC:10484	Y	4900	4781	RYR1(ENST00000359596):Y4852C (gnomAD-AF:NA)
RYR2	HGNC:10484	T	4901	4782	RYR1(ENST00000359596):T4853I (gnomAD-AF:NA);RYR1(ENST00000359596):T4853N (gnomAD-AF:NA)
RYR2	HGNC:10484	F	4905	4786	RYR1(ENST00000359596):F4857S (gnomAD-AF:NA);RYR1(ENST00000359596):F4857Y (gnomAD-AF:NA);RYR1(ENST00000359596):F4857L (gnomAD-AF:NA)
RYR2	HGNC:10484	N	4906	4787	RYR1(ENST00000359596):N4858S (gnomAD-AF:1.37e-06)
RYR2	HGNC:10484	F	4908	4789	RYR1(ENST00000359596):F4860S (gnomAD-AF:NA)
RYR2	HGNC:10484	R	4909	4790	RYR1(ENST00000359596):R4861G (gnomAD-AF:6.84e-07);RYR1(ENST00000359596):R4861P (gnomAD-AF:NA);RYR1(ENST00000359596):R4861S (gnomAD-AF:NA);RYR1(ENST00000359596):R4861C (gnomAD-AF:6.84e-07);RYR1(ENST00000359596):R4861H (gnomAD-AF:6.84e-07)
RYR2	HGNC:10484	K	4910	4791	RYR1(ENST00000359596):K4862T (gnomAD-AF:NA)
RYR2	HGNC:10484	Y	4912	4793	RYR1(ENST00000359596):Y4864S (gnomAD-AF:NA)
RYR2	HGNC:10484	K	4914	4795	RYR1(ENST00000359596):K4866E (gnomAD-AF:NA)
RYR2	HGNC:10484	S	4915	4796	RYR1(ENST00000359596):S4867N (gnomAD-AF:7.52e-06)
RYR2	HGNC:10484	K	4924	4805	RYR1(ENST00000359596):K4876R (gnomAD-AF:NA)
RYR2	HGNC:10484	T	4930	4811	RYR1(ENST00000359596):T4882M (gnomAD-AF:1.05e-05)
RYR2	HGNC:10484	Y	4932	4813	RYR1(ENST00000359596):Y4884H (gnomAD-AF:NA)
RYR2	HGNC:10484	H	4935	4816	RYR1(ENST00000359596):H4887Y (gnomAD-AF:NA)
RYR2	HGNC:10484	R	4941	4822	RYR1(ENST00000359596):R4893L (gnomAD-AF:6.84e-07);RYR1(ENST00000359596):R4893Q (gnomAD-AF:NA);RYR1(ENST00000359596):R4893W (gnomAD-AF:6.84e-07)
RYR2	HGNC:10484	G	4943	4824	RYR1(ENST00000359596):G4895V (gnomAD-AF:NA)
RYR2	HGNC:10484	G	4944	4825	RYR1(ENST00000359596):G4896E (gnomAD-AF:NA)
RYR2	HGNC:10484	G	4945	4826	RYR1(ENST00000359596):G4897D (gnomAD-AF:NA)
RYR2	HGNC:10484	I	4946	4827	RYR1(ENST00000359596):I4898S (gnomAD-AF:NA);RYR1(ENST00000359596):I4898T (gnomAD-AF:6.84e-07)
RYR2	HGNC:10484	G	4947	4828	RYR1(ENST00000359596):G4899E (gnomAD-AF:NA)
RYR2	HGNC:10484	E	4949	4830	RYR1(ENST00000359596):E4901K (gnomAD-AF:1.12e-05)
RYR2	HGNC:10484	A	4954	4835	RYR1(ENST00000359596):A4906V (gnomAD-AF:2.74e-06)
RYR2	HGNC:10484	E	4959	4840	RYR1(ENST00000359596):E4911K (gnomAD-AF:6.84e-07)
RYR2	HGNC:10484	Y	4961	4842	RYR1(ENST00000359596):Y4913C (gnomAD-AF:1.24e-06)
RYR2	HGNC:10484	R	4962	4843	RYR1(ENST00000359596):R4914G (gnomAD-AF:NA);RYR1(ENST00000359596):R4914T (gnomAD-AF:NA)
RYR2	HGNC:10484	D	4966	4847	RYR1(ENST00000359596):D4918N (gnomAD-AF:NA)
RYR2	HGNC:10484	T	4968	4849	RYR1(ENST00000359596):T4920I (gnomAD-AF:NA)
RYR2	HGNC:10484	F	4969	4850	RYR1(ENST00000359596):F4921L (gnomAD-AF:NA);RYR1(ENST00000359596):F4921S (gnomAD-AF:NA)
RYR2	HGNC:10484	Q	4982	4863	RYR1(ENST00000359596):Q4934R (gnomAD-AF:NA);RYR1(ENST00000359596):Q4934L (gnomAD-AF:NA)
RYR2	HGNC:10484	G	4983	4864	RYR1(ENST00000359596):G4935S (gnomAD-AF:NA);RYR1(ENST00000359596):G4935D (gnomAD-AF:NA)
RYR2	HGNC:10484	L	4984	4865	RYR1(ENST00000359596):L4936R (gnomAD-AF:NA)
RYR2	HGNC:10484	I	4985	4866	RYR1(ENST00000359596):I4937M (gnomAD-AF:NA)
RYR2	HGNC:10484	D	4987	4868	RYR1(ENST00000359596):D4939Y (gnomAD-AF:NA);RYR1(ENST00000359596):D4939N (gnomAD-AF:2.05e-06)
RYR2	HGNC:10484	A	4988	4869	RYR1(ENST00000359596):A4940T (gnomAD-AF:2.48e-06)
RYR2	HGNC:10484	F	4989	4870	RYR1(ENST00000359596):F4941C (gnomAD-AF:NA)
RYR2	HGNC:10484	Q	4996	4877	RYR1(ENST00000359596):Q4948R (gnomAD-AF:NA);RYR1(ENST00000359596):Q4948K (gnomAD-AF:NA)
RYR2	HGNC:10484	P	5021	4902	RYR1(ENST00000359596):P4973L (gnomAD-AF:2.73e-05)
RYR2	HGNC:10484	F	5024	4905	RYR1(ENST00000359596):F4976L (gnomAD-AF:1.24e-06);RYR1(ENST00000359596):F4976L (gnomAD-AF:8.06e-06)
RYR2	HGNC:10484	E	5025	4906	RYR1(ENST00000359596):E4977Q (gnomAD-AF:NA)
RYR2	HGNC:10484	T	5028	4909	RYR1(ENST00000359596):T4980M (gnomAD-AF:6.84e-06)
RYR2	HGNC:10484	G	5054	4935	RYR1(ENST00000359596):G5006D (gnomAD-AF:NA);RYR1(ENST00000359596):G5006S (gnomAD-AF:NA)
RYR2	HGNC:10484	Q	5055	4936	RYR1(ENST00000359596):Q5007H (gnomAD-AF:3.72e-06)
RYR1	HGNC:10483	F	14	12	RYR2(ENST00000366574):F13L (gnomAD-AF:NA)
RYR1	HGNC:10483	R	16	14	RYR2(ENST00000366574):R15P (gnomAD-AF:NA)
RYR1	HGNC:10483	C	48	46	RYR2(ENST00000366574):C47R (gnomAD-AF:NA)
RYR1	HGNC:10483	A	78	76	RYR2(ENST00000366574):A77V (gnomAD-AF:2.05e-06)
RYR1	HGNC:10483	E	81	79	RYR2(ENST00000366574):E80G (gnomAD-AF:NA)
RYR1	HGNC:10483	M	82	80	RYR2(ENST00000366574):M81I (gnomAD-AF:NA)
RYR1	HGNC:10483	Y	116	102	RYR2(ENST00000366574):Y115C (gnomAD-AF:NA)
RYR1	HGNC:10483	P	165	151	RYR2(ENST00000366574):P164S (gnomAD-AF:NA)
RYR1	HGNC:10483	K	168	154	RYR2(ENST00000366574):K167E (gnomAD-AF:NA)
RYR1	HGNC:10483	Q	169	155	RYR2(ENST00000366574):Q168E (gnomAD-AF:NA)
RYR1	HGNC:10483	R	170	156	RYR2(ENST00000366574):R169L (gnomAD-AF:NA);RYR2(ENST00000366574):R169G (gnomAD-AF:NA);RYR2(ENST00000366574):R169Q (gnomAD-AF:NA)
RYR1	HGNC:10483	G	173	159	RYR2(ENST00000366574):G172E (gnomAD-AF:NA);RYR2(ENST00000366574):G172R (gnomAD-AF:NA)
RYR1	HGNC:10483	R	177	163	RYR2(ENST00000366574):R176L (gnomAD-AF:NA);RYR2(ENST00000366574):R176Q (gnomAD-AF:NA)
RYR1	HGNC:10483	D	180	166	RYR2(ENST00000366574):D179E (gnomAD-AF:NA)
RYR1	HGNC:10483	E	190	176	RYR2(ENST00000366574):E189D (gnomAD-AF:NA)
RYR1	HGNC:10483	R	191	177	RYR2(ENST00000366574):R190G (gnomAD-AF:NA)
RYR1	HGNC:10483	G	227	211	RYR2(ENST00000366574):G226E (gnomAD-AF:NA)
RYR1	HGNC:10483	G	231	215	RYR2(ENST00000366574):G230D (gnomAD-AF:NA)
RYR1	HGNC:10483	S	274	257	RYR2(ENST00000366574):S273F (gnomAD-AF:NA)
RYR1	HGNC:10483	S	286	269	RYR2(ENST00000366574):S285I (gnomAD-AF:NA)
RYR1	HGNC:10483	Y	360	340	RYR2(ENST00000366574):Y356D (gnomAD-AF:NA)
RYR1	HGNC:10483	G	361	341	RYR2(ENST00000366574):G357D (gnomAD-AF:3.42e-06);RYR2(ENST00000366574):G357S (gnomAD-AF:6.84e-07)
RYR1	HGNC:10483	A	395	375	RYR2(ENST00000366574):A391D (gnomAD-AF:NA)
RYR1	HGNC:10483	D	404	384	RYR2(ENST00000366574):D400A (gnomAD-AF:NA);RYR2(ENST00000366574):D400G (gnomAD-AF:NA);RYR2(ENST00000366574):D400N (gnomAD-AF:NA)
RYR1	HGNC:10483	R	421	401	RYR2(ENST00000366574):R417L (gnomAD-AF:NA)
RYR1	HGNC:10483	L	437	417	RYR2(ENST00000366574):L433P (gnomAD-AF:NA)
RYR1	HGNC:10483	A	557	537	RYR2(ENST00000366574):A549V (gnomAD-AF:NA)
RYR1	HGNC:10483	G	613	593	RYR2(ENST00000366574):G605V (gnomAD-AF:NA)
RYR1	HGNC:10483	S	624	604	RYR2(ENST00000366574):S616L (gnomAD-AF:NA)
RYR1	HGNC:10483	Q	754	734	RYR2(ENST00000366574):Q746H (gnomAD-AF:NA)
RYR1	HGNC:10483	E	1754	1732	RYR2(ENST00000366574):E1724K (gnomAD-AF:NA)
RYR1	HGNC:10483	E	2197	2174	RYR2(ENST00000366574):E2138K (gnomAD-AF:NA)
RYR1	HGNC:10483	H	2227	2204	RYR2(ENST00000366574):H2168Q (gnomAD-AF:NA)
RYR1	HGNC:10483	V	2237	2214	RYR2(ENST00000366574):V2178I (gnomAD-AF:6.86e-07)
RYR1	HGNC:10483	L	2259	2236	RYR2(ENST00000366574):L2200F (gnomAD-AF:NA)
RYR1	HGNC:10483	C	2260	2237	RYR2(ENST00000366574):C2201Y (gnomAD-AF:NA)
RYR1	HGNC:10483	Q	2270	2247	RYR2(ENST00000366574):Q2211P (gnomAD-AF:NA)
RYR1	HGNC:10483	D	2275	2252	RYR2(ENST00000366574):D2216H (gnomAD-AF:NA);RYR2(ENST00000366574):D2216G (gnomAD-AF:NA)
RYR1	HGNC:10483	H	2276	2253	RYR2(ENST00000366574):H2217Y (gnomAD-AF:NA)
RYR1	HGNC:10483	G	2287	2264	RYR2(ENST00000366574):G2228V (gnomAD-AF:NA)
RYR1	HGNC:10483	L	2288	2265	RYR2(ENST00000366574):L2229P (gnomAD-AF:NA)
RYR1	HGNC:10483	S	2305	2279	RYR2(ENST00000366574):S2246L (gnomAD-AF:NA)
RYR1	HGNC:10483	N	2309	2283	RYR2(ENST00000366574):N2250I (gnomAD-AF:NA)
RYR1	HGNC:10483	L	2339	2313	RYR2(ENST00000366574):L2280P (gnomAD-AF:NA)
RYR1	HGNC:10483	N	2350	2324	RYR2(ENST00000366574):N2291K (gnomAD-AF:NA)
RYR1	HGNC:10483	G	2354	2328	RYR2(ENST00000366574):G2295R (gnomAD-AF:NA)
RYR1	HGNC:10483	E	2355	2329	RYR2(ENST00000366574):E2296K (gnomAD-AF:NA)
RYR1	HGNC:10483	D	2359	2333	RYR2(ENST00000366574):D2300H (gnomAD-AF:NA);RYR2(ENST00000366574):D2300E (gnomAD-AF:NA)
RYR1	HGNC:10483	V	2365	2339	RYR2(ENST00000366574):V2306L (gnomAD-AF:NA);RYR2(ENST00000366574):V2306F (gnomAD-AF:NA);RYR2(ENST00000366574):V2306I (gnomAD-AF:NA)
RYR1	HGNC:10483	E	2370	2344	RYR2(ENST00000366574):E2311D (gnomAD-AF:NA)
RYR1	HGNC:10483	E	2373	2347	RYR2(ENST00000366574):E2314K (gnomAD-AF:NA)
RYR1	HGNC:10483	A	2376	2350	RYR2(ENST00000366574):A2317E (gnomAD-AF:NA)
RYR1	HGNC:10483	P	2387	2361	RYR2(ENST00000366574):P2328S (gnomAD-AF:NA);RYR2(ENST00000366574):P2328L (gnomAD-AF:6.84e-06);RYR2(ENST00000366574):P2328A (gnomAD-AF:NA)
RYR1	HGNC:10483	G	2396	2370	RYR2(ENST00000366574):G2337E (gnomAD-AF:NA);RYR2(ENST00000366574):G2337R (gnomAD-AF:NA)
RYR1	HGNC:10483	G	2401	2375	RYR2(ENST00000366574):G2342R (gnomAD-AF:NA)
RYR1	HGNC:10483	A	2447	2421	RYR2(ENST00000366574):A2387V (gnomAD-AF:2.05e-06);RYR2(ENST00000366574):A2387T (gnomAD-AF:NA)
RYR1	HGNC:10483	Y	2452	2426	RYR2(ENST00000366574):Y2392C (gnomAD-AF:2.05e-06);RYR2(ENST00000366574):Y2392F (gnomAD-AF:NA)
RYR1	HGNC:10483	D	2457	2431	RYR2(ENST00000366574):D2397Y (gnomAD-AF:NA)
RYR1	HGNC:10483	R	2461	2435	RYR2(ENST00000366574):R2401L (gnomAD-AF:NA);RYR2(ENST00000366574):R2401C (gnomAD-AF:1.36e-05);RYR2(ENST00000366574):R2401H (gnomAD-AF:NA)
RYR1	HGNC:10483	E	2465	2439	RYR2(ENST00000366574):E2405K (gnomAD-AF:NA)
RYR1	HGNC:10483	I	2479	2453	RYR2(ENST00000366574):I2419T (gnomAD-AF:NA);RYR2(ENST00000366574):I2419S (gnomAD-AF:NA)
RYR1	HGNC:10483	P	2522	2496	RYR2(ENST00000366574):P2462L (gnomAD-AF:NA)
RYR1	HGNC:10483	R	2534	2508	RYR2(ENST00000366574):R2474G (gnomAD-AF:NA);RYR2(ENST00000366574):R2474K (gnomAD-AF:NA)
RYR1	HGNC:10483	V	2535	2509	RYR2(ENST00000366574):V2475A (gnomAD-AF:NA)
RYR1	HGNC:10483	L	2587	2561	RYR2(ENST00000366574):L2527W (gnomAD-AF:NA)
RYR1	HGNC:10483	E	2696	2670	RYR2(ENST00000366574):E2636K (gnomAD-AF:NA)
RYR1	HGNC:10483	G	3179	3153	RYR2(ENST00000366574):G3118R (gnomAD-AF:7.11e-07);RYR2(ENST00000366574):G3118R (gnomAD-AF:3.85e-06)
RYR1	HGNC:10483	I	3348	3322	RYR2(ENST00000366574):I3283N (gnomAD-AF:NA)
RYR1	HGNC:10483	D	3356	3330	RYR2(ENST00000366574):D3291V (gnomAD-AF:1.92e-06)
RYR1	HGNC:10483	P	3683	3645	RYR2(ENST00000366574):P3612L (gnomAD-AF:NA)
RYR1	HGNC:10483	R	3810	3772	RYR2(ENST00000366574):R3734C (gnomAD-AF:NA)
RYR1	HGNC:10483	E	3891	3853	RYR2(ENST00000366574):E3815G (gnomAD-AF:NA)
RYR1	HGNC:10483	T	3942	3904	RYR2(ENST00000366574):T3860I (gnomAD-AF:NA)
RYR1	HGNC:10483	Q	3943	3905	RYR2(ENST00000366574):Q3861H (gnomAD-AF:NA)
RYR1	HGNC:10483	G	3945	3907	RYR2(ENST00000366574):G3863D (gnomAD-AF:NA)
RYR1	HGNC:10483	N	3946	3908	RYR2(ENST00000366574):N3864D (gnomAD-AF:NA)
RYR1	HGNC:10483	T	3956	3918	RYR2(ENST00000366574):T3874I (gnomAD-AF:NA)
RYR1	HGNC:10483	V	3957	3919	RYR2(ENST00000366574):V3875A (gnomAD-AF:NA);RYR2(ENST00000366574):V3875L (gnomAD-AF:NA);RYR2(ENST00000366574):V3875I (gnomAD-AF:NA)
RYR1	HGNC:10483	G	4012	3974	RYR2(ENST00000366574):G3930R (gnomAD-AF:NA)
RYR1	HGNC:10483	Q	4014	3976	RYR2(ENST00000366574):Q3932E (gnomAD-AF:NA)
RYR1	HGNC:10483	L	4017	3979	RYR2(ENST00000366574):L3935F (gnomAD-AF:NA)
RYR1	HGNC:10483	S	4020	3982	RYR2(ENST00000366574):S3938R (gnomAD-AF:NA)
RYR1	HGNC:10483	W	4023	3985	RYR2(ENST00000366574):W3941R (gnomAD-AF:NA)
RYR1	HGNC:10483	G	4028	3990	RYR2(ENST00000366574):G3946S (gnomAD-AF:NA);RYR2(ENST00000366574):G3946D (gnomAD-AF:NA);RYR2(ENST00000366574):G3946R (gnomAD-AF:NA)
RYR1	HGNC:10483	M	4060	4022	RYR2(ENST00000366574):M3978I (gnomAD-AF:NA)
RYR1	HGNC:10483	E	4069	4031	RYR2(ENST00000366574):E3987K (gnomAD-AF:7.15e-07);RYR2(ENST00000366574):E3987Q (gnomAD-AF:NA)
RYR1	HGNC:10483	N	4071	4033	RYR2(ENST00000366574):N3989H (gnomAD-AF:NA);RYR2(ENST00000366574):N3989D (gnomAD-AF:NA)
RYR1	HGNC:10483	M	4081	4043	RYR2(ENST00000366574):M3999V (gnomAD-AF:NA);RYR2(ENST00000366574):M3999L (gnomAD-AF:NA);RYR2(ENST00000366574):M3999T (gnomAD-AF:NA)
RYR1	HGNC:10483	D	4083	4045	RYR2(ENST00000366574):D4001G (gnomAD-AF:NA)
RYR1	HGNC:10483	M	4084	4046	RYR2(ENST00000366574):M4002I (gnomAD-AF:6.85e-07)
RYR1	HGNC:10483	S	4088	4050	RYR2(ENST00000366574):S4006T (gnomAD-AF:NA)
RYR1	HGNC:10483	P	4172	4134	RYR2(ENST00000366574):P4090A (gnomAD-AF:NA);RYR2(ENST00000366574):P4090S (gnomAD-AF:NA);RYR2(ENST00000366574):P4090L (gnomAD-AF:NA)
RYR1	HGNC:10483	A	4173	4135	RYR2(ENST00000366574):A4091G (gnomAD-AF:NA);RYR2(ENST00000366574):A4091V (gnomAD-AF:NA)
RYR1	HGNC:10483	G	4177	4139	RYR2(ENST00000366574):G4095S (gnomAD-AF:9.29e-06)
RYR1	HGNC:10483	L	4183	4145	RYR2(ENST00000366574):L4101F (gnomAD-AF:NA)
RYR1	HGNC:10483	L	4187	4149	RYR2(ENST00000366574):L4105F (gnomAD-AF:NA)
RYR1	HGNC:10483	H	4190	4152	RYR2(ENST00000366574):H4108Y (gnomAD-AF:NA)
RYR1	HGNC:10483	D	4194	4156	RYR2(ENST00000366574):D4112N (gnomAD-AF:6.20e-07)
RYR1	HGNC:10483	L	4197	4159	RYR2(ENST00000366574):L4115F (gnomAD-AF:NA)
RYR1	HGNC:10483	S	4206	4168	RYR2(ENST00000366574):S4124R (gnomAD-AF:NA)
RYR1	HGNC:10483	G	4222	4184	RYR2(ENST00000366574):G4140A (gnomAD-AF:NA)
RYR1	HGNC:10483	Y	4231	4193	RYR2(ENST00000366574):Y4149C (gnomAD-AF:NA)
RYR1	HGNC:10483	I	4234	4196	RYR2(ENST00000366574):I4152N (gnomAD-AF:NA)
RYR1	HGNC:10483	S	4235	4197	RYR2(ENST00000366574):S4153R (gnomAD-AF:1.37e-06)
RYR1	HGNC:10483	R	4239	4201	RYR2(ENST00000366574):R4157Q (gnomAD-AF:NA)
RYR1	HGNC:10483	Q	4241	4203	RYR2(ENST00000366574):Q4159K (gnomAD-AF:NA);RYR2(ENST00000366574):Q4159H (gnomAD-AF:NA)
RYR1	HGNC:10483	E	4249	4211	RYR2(ENST00000366574):E4167K (gnomAD-AF:NA)
RYR1	HGNC:10483	Q	4253	4215	RYR2(ENST00000366574):Q4171E (gnomAD-AF:NA)
RYR1	HGNC:10483	F	4256	4218	RYR2(ENST00000366574):F4174Y (gnomAD-AF:NA)
RYR1	HGNC:10483	V	4258	4220	RYR2(ENST00000366574):V4176M (gnomAD-AF:4.10e-06)
RYR1	HGNC:10483	N	4260	4222	RYR2(ENST00000366574):N4178S (gnomAD-AF:NA)
RYR1	HGNC:10483	G	4262	4224	RYR2(ENST00000366574):G4180V (gnomAD-AF:NA)
RYR1	HGNC:10483	E	4264	4226	RYR2(ENST00000366574):E4182A (gnomAD-AF:NA);RYR2(ENST00000366574):E4182Q (gnomAD-AF:NA)
RYR1	HGNC:10483	V	4272	4234	RYR2(ENST00000366574):V4190G (gnomAD-AF:NA)
RYR1	HGNC:10483	C	4275	4237	RYR2(ENST00000366574):C4193Y (gnomAD-AF:NA)
RYR1	HGNC:10483	D	4277	4239	RYR2(ENST00000366574):D4195N (gnomAD-AF:NA)
RYR1	HGNC:10483	T	4278	4240	RYR2(ENST00000366574):T4196I (gnomAD-AF:NA)
RYR1	HGNC:10483	I	4279	4241	RYR2(ENST00000366574):I4197L (gnomAD-AF:NA)
RYR1	HGNC:10483	Q	4283	4245	RYR2(ENST00000366574):Q4201R (gnomAD-AF:NA);RYR2(ENST00000366574):Q4201H (gnomAD-AF:NA)
RYR1	HGNC:10483	R	4605	4558	RYR2(ENST00000366574):R4497C (gnomAD-AF:2.12e-06)
RYR1	HGNC:10483	A	4618	4571	RYR2(ENST00000366574):A4510S (gnomAD-AF:NA);RYR2(ENST00000366574):A4510V (gnomAD-AF:NA);RYR2(ENST00000366574):A4510T (gnomAD-AF:3.52e-06)
RYR1	HGNC:10483	H	4698	4651	RYR2(ENST00000366574):H4579Q (gnomAD-AF:NA);RYR2(ENST00000366574):H4579Y (gnomAD-AF:NA)
RYR1	HGNC:10483	I	4707	4660	RYR2(ENST00000366574):I4588T (gnomAD-AF:NA)
RYR1	HGNC:10483	F	4719	4672	RYR2(ENST00000366574):F4600I (gnomAD-AF:NA);RYR2(ENST00000366574):F4600L (gnomAD-AF:NA)
RYR1	HGNC:10483	R	4727	4680	RYR2(ENST00000366574):R4608Q (gnomAD-AF:6.85e-07);RYR2(ENST00000366574):R4608W (gnomAD-AF:1.37e-06)
RYR1	HGNC:10483	F	4731	4684	RYR2(ENST00000366574):F4612L (gnomAD-AF:NA)
RYR1	HGNC:10483	V	4772	4725	RYR2(ENST00000366574):V4653F (gnomAD-AF:NA)
RYR1	HGNC:10483	L	4839	4791	RYR2(ENST00000366574):L4720F (gnomAD-AF:NA);RYR2(ENST00000366574):L4720P (gnomAD-AF:NA)
RYR1	HGNC:10483	Y	4844	4796	RYR2(ENST00000366574):Y4725N (gnomAD-AF:NA);RYR2(ENST00000366574):Y4725C (gnomAD-AF:NA)
RYR1	HGNC:10483	H	4861	4813	RYR2(ENST00000366574):H4742Q (gnomAD-AF:NA)
RYR1	HGNC:10483	D	4864	4816	RYR2(ENST00000366574):D4745N (gnomAD-AF:NA);RYR2(ENST00000366574):D4745G (gnomAD-AF:NA)
RYR1	HGNC:10483	K	4870	4822	RYR2(ENST00000366574):K4751Q (gnomAD-AF:NA);RYR2(ENST00000366574):K4751E (gnomAD-AF:NA);RYR2(ENST00000366574):K4751M (gnomAD-AF:NA)
RYR1	HGNC:10483	V	4879	4831	RYR2(ENST00000366574):V4760I (gnomAD-AF:NA)
RYR1	HGNC:10483	N	4882	4834	RYR2(ENST00000366574):N4763S (gnomAD-AF:NA)
RYR1	HGNC:10483	Q	4885	4837	RYR2(ENST00000366574):Q4766P (gnomAD-AF:NA)
RYR1	HGNC:10483	T	4889	4841	RYR2(ENST00000366574):T4770A (gnomAD-AF:NA)
RYR1	HGNC:10483	V	4890	4842	RYR2(ENST00000366574):V4771F (gnomAD-AF:NA);RYR2(ENST00000366574):V4771I (gnomAD-AF:6.58e-06)
RYR1	HGNC:10483	G	4891	4843	RYR2(ENST00000366574):G4772S (gnomAD-AF:NA)
RYR1	HGNC:10483	Y	4900	4852	RYR2(ENST00000366574):Y4781H (gnomAD-AF:NA)
RYR1	HGNC:10483	G	4944	4896	RYR2(ENST00000366574):G4825R (gnomAD-AF:NA)
RYR1	HGNC:10483	I	4967	4919	RYR2(ENST00000366574):I4848V (gnomAD-AF:NA)
RYR1	HGNC:10483	F	4970	4922	RYR2(ENST00000366574):F4851L (gnomAD-AF:NA)
RYR1	HGNC:10483	I	4974	4926	RYR2(ENST00000366574):I4855M (gnomAD-AF:NA)
RYR1	HGNC:10483	I	4981	4933	RYR2(ENST00000366574):I4862T (gnomAD-AF:NA);RYR2(ENST00000366574):I4862M (gnomAD-AF:NA)
RYR1	HGNC:10483	G	4983	4935	RYR2(ENST00000366574):G4864C (gnomAD-AF:NA)
RYR1	HGNC:10483	I	4986	4938	RYR2(ENST00000366574):I4867T (gnomAD-AF:NA)
RYR1	HGNC:10483	D	4994	4946	RYR2(ENST00000366574):D4875H (gnomAD-AF:NA)
RYR1	HGNC:10483	V	4999	4951	RYR2(ENST00000366574):V4880I (gnomAD-AF:NA)
RYR1	HGNC:10483	P	5021	4973	RYR2(ENST00000366574):P4902S (gnomAD-AF:NA)
RYR1	HGNC:10483	G	5023	4975	RYR2(ENST00000366574):G4904D (gnomAD-AF:NA);RYR2(ENST00000366574):G4904S (gnomAD-AF:NA)
RYR1	HGNC:10483	H	5032	4984	RYR2(ENST00000366574):H4913Y (gnomAD-AF:NA)
RYR1	HGNC:10483	M	5042	4994	RYR2(ENST00000366574):M4923I (gnomAD-AF:NA)
RYR1	HGNC:10483	I	5045	4997	RYR2(ENST00000366574):I4926T (gnomAD-AF:NA)
RYR1	HGNC:10483	G	5054	5006	RYR2(ENST00000366574):G4935A (gnomAD-AF:NA)
RYR1	HGNC:10483	Q	5055	5007	RYR2(ENST00000366574):Q4936R (gnomAD-AF:7.19e-07)
RYR1	HGNC:10483	W	5068	5020	RYR2(ENST00000366574):W4949R (gnomAD-AF:NA)
RYR1	HGNC:10483	A	5073	5025	RYR2(ENST00000366574):A4954G (gnomAD-AF:NA)
RYR1	HGNC:10483	G	5074	5026	RYR2(ENST00000366574):G4955E (gnomAD-AF:NA)
RYR1	HGNC:10483	R	5078	5030	RYR2(ENST00000366574):R4959Q (gnomAD-AF:NA)
RYR1	HGNC:10483	Y	5081	5033	RYR2(ENST00000366574):Y4962C (gnomAD-AF:NA);RYR2(ENST00000366574):Y4962N (gnomAD-AF:2.17e-05)
RYR1	HGNC:10483	L	5085	5037	RYR2(ENST00000366574):L4966P (gnomAD-AF:NA)
RYR3	HGNC:10485	F	14	14	RYR2(ENST00000366574):F13L (gnomAD-AF:NA)
RYR3	HGNC:10485	L	15	15	RYR1(ENST00000359596):L13R (gnomAD-AF:NA)
RYR3	HGNC:10485	R	16	16	RYR2(ENST00000366574):R15P (gnomAD-AF:NA)
RYR3	HGNC:10485	K	35	35	RYR1(ENST00000359596):K33E (gnomAD-AF:NA)
RYR3	HGNC:10485	C	37	37	RYR1(ENST00000359596):C35R (gnomAD-AF:1.86e-06)
RYR3	HGNC:10485	N	45	45	RYR1(ENST00000359596):N43T (gnomAD-AF:NA)
RYR3	HGNC:10485	R	46	46	RYR1(ENST00000359596):R44P (gnomAD-AF:6.85e-07);RYR1(ENST00000359596):R44H (gnomAD-AF:1.49e-05);RYR1(ENST00000359596):R44C (gnomAD-AF:2.74e-06)
RYR3	HGNC:10485	C	48	48	RYR2(ENST00000366574):C47R (gnomAD-AF:NA)
RYR3	HGNC:10485	D	62	62	RYR1(ENST00000359596):D60N (gnomAD-AF:7.59e-06)
RYR3	HGNC:10485	S	73	73	RYR1(ENST00000359596):S71Y (gnomAD-AF:NA)
RYR3	HGNC:10485	A	78	78	RYR2(ENST00000366574):A77V (gnomAD-AF:2.05e-06)
RYR3	HGNC:10485	E	81	81	RYR2(ENST00000366574):E80G (gnomAD-AF:NA)
RYR3	HGNC:10485	M	82	82	RYR2(ENST00000366574):M81I (gnomAD-AF:NA)
RYR3	HGNC:10485	Y	116	105	RYR2(ENST00000366574):Y115C (gnomAD-AF:NA)
RYR3	HGNC:10485	R	123	112	RYR1(ENST00000359596):R109Q (gnomAD-AF:1.05e-05);RYR1(ENST00000359596):R109W (gnomAD-AF:4.77e-05)
RYR3	HGNC:10485	M	129	118	RYR1(ENST00000359596):M115I (gnomAD-AF:NA)
RYR3	HGNC:10485	P	165	154	RYR2(ENST00000366574):P164S (gnomAD-AF:NA)
RYR3	HGNC:10485	K	168	157	RYR2(ENST00000366574):K167E (gnomAD-AF:NA)
RYR3	HGNC:10485	Q	169	158	RYR1(ENST00000359596):Q155K (gnomAD-AF:NA)
RYR3	HGNC:10485	Q	169	158	RYR2(ENST00000366574):Q168E (gnomAD-AF:NA)
RYR3	HGNC:10485	R	170	159	RYR2(ENST00000366574):R169L (gnomAD-AF:NA);RYR2(ENST00000366574):R169G (gnomAD-AF:NA);RYR2(ENST00000366574):R169Q (gnomAD-AF:NA)
RYR3	HGNC:10485	G	173	162	RYR2(ENST00000366574):G172E (gnomAD-AF:NA);RYR2(ENST00000366574):G172R (gnomAD-AF:NA)
RYR3	HGNC:10485	E	174	163	RYR1(ENST00000359596):E160G (gnomAD-AF:NA)
RYR3	HGNC:10485	R	177	166	RYR1(ENST00000359596):R163L (gnomAD-AF:NA);RYR1(ENST00000359596):R163C (gnomAD-AF:1.37e-06)
RYR3	HGNC:10485	R	177	166	RYR2(ENST00000366574):R176L (gnomAD-AF:NA);RYR2(ENST00000366574):R176Q (gnomAD-AF:NA)
RYR3	HGNC:10485	D	180	169	RYR2(ENST00000366574):D179E (gnomAD-AF:NA)
RYR3	HGNC:10485	E	190	179	RYR1(ENST00000359596):E176D (gnomAD-AF:NA)
RYR3	HGNC:10485	E	190	179	RYR2(ENST00000366574):E189D (gnomAD-AF:NA)
RYR3	HGNC:10485	R	191	180	RYR1(ENST00000359596):R177C (gnomAD-AF:3.72e-06);RYR1(ENST00000359596):R177H (gnomAD-AF:8.06e-06)
RYR3	HGNC:10485	R	191	180	RYR2(ENST00000366574):R190G (gnomAD-AF:NA)
RYR3	HGNC:10485	Y	192	181	RYR1(ENST00000359596):Y178C (gnomAD-AF:NA)
RYR3	HGNC:10485	G	221	210	RYR2(ENST00000366574):G220E (gnomAD-AF:NA)
RYR3	HGNC:10485	G	227	216	RYR2(ENST00000366574):G226E (gnomAD-AF:NA)
RYR3	HGNC:10485	G	231	220	RYR1(ENST00000359596):G215R (gnomAD-AF:1.24e-06)
RYR3	HGNC:10485	G	231	220	RYR2(ENST00000366574):G230D (gnomAD-AF:NA)
RYR3	HGNC:10485	R	236	225	RYR1(ENST00000359596):R220C (gnomAD-AF:5.47e-06)
RYR3	HGNC:10485	D	243	231	RYR1(ENST00000359596):D227V (gnomAD-AF:6.84e-07)
RYR3	HGNC:10485	C	245	233	RYR1(ENST00000359596):C229R (gnomAD-AF:NA)
RYR3	HGNC:10485	R	259	247	RYR1(ENST00000359596):R242K (gnomAD-AF:NA)
RYR3	HGNC:10485	S	274	262	RYR2(ENST00000366574):S273F (gnomAD-AF:NA)
RYR3	HGNC:10485	S	286	274	RYR2(ENST00000366574):S285I (gnomAD-AF:NA)
RYR3	HGNC:10485	R	297	285	RYR1(ENST00000359596):R280Q (gnomAD-AF:6.82e-06)
RYR3	HGNC:10485	R	299	287	RYR1(ENST00000359596):R282W (gnomAD-AF:1.18e-05)
RYR3	HGNC:10485	H	300	288	RYR1(ENST00000359596):H283R (gnomAD-AF:1.31e-05)
RYR3	HGNC:10485	R	333	321	RYR1(ENST00000359596):R316L (gnomAD-AF:6.20e-06)
RYR3	HGNC:10485	E	340	328	RYR1(ENST00000359596):E320K (gnomAD-AF:NA)
RYR3	HGNC:10485	R	348	336	RYR1(ENST00000359596):R328W (gnomAD-AF:8.05e-06)
RYR3	HGNC:10485	Y	360	348	RYR2(ENST00000366574):Y356D (gnomAD-AF:NA)
RYR3	HGNC:10485	G	361	349	RYR1(ENST00000359596):G341R (gnomAD-AF:2.74e-06)
RYR3	HGNC:10485	G	361	349	RYR2(ENST00000366574):G357D (gnomAD-AF:3.42e-06);RYR2(ENST00000366574):G357S (gnomAD-AF:6.84e-07)
RYR3	HGNC:10485	R	387	375	RYR1(ENST00000359596):R367W (gnomAD-AF:2.48e-05);RYR1(ENST00000359596):R367Q (gnomAD-AF:4.10e-06)
RYR3	HGNC:10485	D	404	392	RYR2(ENST00000366574):D400A (gnomAD-AF:NA);RYR2(ENST00000366574):D400G (gnomAD-AF:NA);RYR2(ENST00000366574):D400N (gnomAD-AF:NA)
RYR3	HGNC:10485	E	416	404	RYR1(ENST00000359596):E396K (gnomAD-AF:2.74e-06)
RYR3	HGNC:10485	A	420	408	RYR1(ENST00000359596):A400T (gnomAD-AF:8.89e-06)
RYR3	HGNC:10485	R	421	409	RYR1(ENST00000359596):R401L (gnomAD-AF:1.37e-06);RYR1(ENST00000359596):R401H (gnomAD-AF:1.37e-06);RYR1(ENST00000359596):R401C (gnomAD-AF:7.43e-06)
RYR3	HGNC:10485	R	421	409	RYR2(ENST00000366574):R417L (gnomAD-AF:NA)
RYR3	HGNC:10485	I	423	411	RYR1(ENST00000359596):I403M (gnomAD-AF:2.05e-06)
RYR3	HGNC:10485	R	424	412	RYR2(ENST00000366574):R420Q (gnomAD-AF:6.84e-07);RYR2(ENST00000366574):R420W (gnomAD-AF:2.48e-06)
RYR3	HGNC:10485	I	468	447	RYR1(ENST00000359596):I448F (gnomAD-AF:4.79e-06)
RYR3	HGNC:10485	Q	494	473	RYR1(ENST00000359596):Q474L (gnomAD-AF:NA)
RYR3	HGNC:10485	E	500	479	RYR1(ENST00000359596):E480K (gnomAD-AF:6.84e-07)
RYR3	HGNC:10485	L	507	486	RYR1(ENST00000359596):L487P (gnomAD-AF:NA)
RYR3	HGNC:10485	C	509	488	RYR1(ENST00000359596):C489F (gnomAD-AF:1.24e-06)
RYR3	HGNC:10485	Y	542	521	RYR1(ENST00000359596):Y522C (gnomAD-AF:NA);RYR1(ENST00000359596):Y522S (gnomAD-AF:NA)
RYR3	HGNC:10485	R	550	529	RYR1(ENST00000359596):R530S (gnomAD-AF:NA);RYR1(ENST00000359596):R530H (gnomAD-AF:2.91e-05);RYR1(ENST00000359596):R530C (gnomAD-AF:1.86e-05)
RYR3	HGNC:10485	R	553	532	RYR1(ENST00000359596):R533C (gnomAD-AF:4.96e-06);RYR1(ENST00000359596):R533H (gnomAD-AF:1.28e-04)
RYR3	HGNC:10485	A	557	536	RYR2(ENST00000366574):A549V (gnomAD-AF:NA)
RYR3	HGNC:10485	F	559	538	RYR1(ENST00000359596):F539V (gnomAD-AF:NA);RYR1(ENST00000359596):F539L (gnomAD-AF:NA)
RYR3	HGNC:10485	D	564	543	RYR1(ENST00000359596):D544Y (gnomAD-AF:NA)
RYR3	HGNC:10485	R	572	551	RYR1(ENST00000359596):R552W (gnomAD-AF:2.74e-06);RYR1(ENST00000359596):R552Q (gnomAD-AF:2.60e-05)
RYR3	HGNC:10485	S	577	556	RYR1(ENST00000359596):S557F (gnomAD-AF:NA)
RYR3	HGNC:10485	G	613	592	RYR2(ENST00000366574):G605V (gnomAD-AF:NA)
RYR3	HGNC:10485	S	624	603	RYR2(ENST00000366574):S616L (gnomAD-AF:NA)
RYR3	HGNC:10485	A	632	611	RYR1(ENST00000359596):A612D (gnomAD-AF:NA)
RYR3	HGNC:10485	R	634	613	RYR1(ENST00000359596):R614G (gnomAD-AF:NA);RYR1(ENST00000359596):R614H (gnomAD-AF:1.73e-05);RYR1(ENST00000359596):R614C (gnomAD-AF:7.31e-05);RYR1(ENST00000359596):R614L (gnomAD-AF:6.84e-07)
RYR3	HGNC:10485	I	640	619	RYR1(ENST00000359596):I620N (gnomAD-AF:6.84e-07)
RYR3	HGNC:10485	T	654	633	RYR1(ENST00000359596):T634R (gnomAD-AF:NA)
RYR3	HGNC:10485	E	684	663	RYR1(ENST00000359596):E664Q (gnomAD-AF:NA)
RYR3	HGNC:10485	R	702	681	RYR1(ENST00000359596):R682G (gnomAD-AF:NA);RYR1(ENST00000359596):R682Q (gnomAD-AF:6.20e-06);RYR1(ENST00000359596):R682W (gnomAD-AF:6.84e-06)
RYR3	HGNC:10485	G	725	704	RYR1(ENST00000359596):G705R (gnomAD-AF:8.05e-06);RYR1(ENST00000359596):G705R (gnomAD-AF:6.84e-07)
RYR3	HGNC:10485	G	727	706	RYR1(ENST00000359596):G707S (gnomAD-AF:6.84e-07)
RYR3	HGNC:10485	G	743	722	RYR1(ENST00000359596):G723R (gnomAD-AF:1.37e-06)
RYR3	HGNC:10485	Q	754	733	RYR2(ENST00000366574):Q746H (gnomAD-AF:NA)
RYR3	HGNC:10485	N	779	758	RYR1(ENST00000359596):N759S (gnomAD-AF:NA);RYR1(ENST00000359596):N759D (gnomAD-AF:3.01e-04)
RYR3	HGNC:10485	G	785	764	RYR1(ENST00000359596):G765R (gnomAD-AF:3.72e-06)
RYR3	HGNC:10485	R	809	788	RYR1(ENST00000359596):R789L (gnomAD-AF:2.05e-06)
RYR3	HGNC:10485	H	898	877	RYR1(ENST00000359596):H878R (gnomAD-AF:NA)
RYR3	HGNC:10485	E	899	878	RYR1(ENST00000359596):E879K (gnomAD-AF:3.10e-05)
RYR3	HGNC:10485	L	951	930	RYR1(ENST00000359596):L931P (gnomAD-AF:NA)
RYR3	HGNC:10485	D	1076	1055	RYR1(ENST00000359596):D1056H (gnomAD-AF:NA)
RYR3	HGNC:10485	R	1097	1075	RYR1(ENST00000359596):R1075W (gnomAD-AF:5.58e-06);RYR1(ENST00000359596):R1075Q (gnomAD-AF:3.72e-06)
RYR3	HGNC:10485	G	1107	1085	RYR1(ENST00000359596):G1085S (gnomAD-AF:2.23e-05)
RYR3	HGNC:10485	Y	1110	1088	RYR1(ENST00000359596):Y1088C (gnomAD-AF:NA)
RYR3	HGNC:10485	V	1123	1101	RYR1(ENST00000359596):V1101M (gnomAD-AF:9.29e-06)
RYR3	HGNC:10485	T	1184	1162	RYR1(ENST00000359596):T1162I (gnomAD-AF:1.86e-06)
RYR3	HGNC:10485	G	1187	1165	RYR1(ENST00000359596):G1165D (gnomAD-AF:7.43e-06)
RYR3	HGNC:10485	E	1197	1175	RYR1(ENST00000359596):E1175K (gnomAD-AF:8.67e-06)
RYR3	HGNC:10485	P	1289	1267	RYR1(ENST00000359596):P1267A (gnomAD-AF:3.72e-06);RYR1(ENST00000359596):P1267R (gnomAD-AF:1.03e-05);RYR1(ENST00000359596):P1267T (gnomAD-AF:5.47e-06);RYR1(ENST00000359596):P1267H (gnomAD-AF:5.47e-06)
RYR3	HGNC:10485	P	1315	1293	RYR1(ENST00000359596):P1293T (gnomAD-AF:3.04e-05)
RYR3	HGNC:10485	V	1316	1294	RYR1(ENST00000359596):V1294F (gnomAD-AF:NA)
RYR3	HGNC:10485	P	1476	1350	RYR1(ENST00000359596):P1454L (gnomAD-AF:8.05e-06)
RYR3	HGNC:10485	S	1507	1381	RYR1(ENST00000359596):S1485N (gnomAD-AF:6.85e-07)
RYR3	HGNC:10485	M	1594	1468	RYR1(ENST00000359596):M1572T (gnomAD-AF:1.28e-06)
RYR3	HGNC:10485	R	1667	1541	RYR1(ENST00000359596):R1645L (gnomAD-AF:NA);RYR1(ENST00000359596):R1645Q (gnomAD-AF:1.44e-06)
RYR3	HGNC:10485	Y	1691	1565	RYR1(ENST00000359596):Y1669H (gnomAD-AF:1.37e-06)
RYR3	HGNC:10485	C	1707	1581	RYR1(ENST00000359596):C1685W (gnomAD-AF:6.85e-07);RYR1(ENST00000359596):C1685R (gnomAD-AF:1.37e-06);RYR1(ENST00000359596):C1685Y (gnomAD-AF:6.20e-07);RYR1(ENST00000359596):C1685G (gnomAD-AF:6.85e-07)
RYR3	HGNC:10485	R	1729	1603	RYR1(ENST00000359596):R1707H (gnomAD-AF:4.96e-06);RYR1(ENST00000359596):R1707C (gnomAD-AF:6.16e-06)
RYR3	HGNC:10485	E	1754	1628	RYR2(ENST00000366574):E1724K (gnomAD-AF:NA)
RYR3	HGNC:10485	L	1834	1696	RYR1(ENST00000359596):L1812P (gnomAD-AF:6.85e-07)
RYR3	HGNC:10485	Q	1992	1838	RYR1(ENST00000359596):Q1970H (gnomAD-AF:6.84e-07)
RYR3	HGNC:10485	N	1994	1840	RYR1(ENST00000359596):N1972I (gnomAD-AF:NA)
RYR3	HGNC:10485	E	2019	1865	RYR1(ENST00000359596):E1997K (gnomAD-AF:NA)
RYR3	HGNC:10485	V	2140	1979	RYR1(ENST00000359596):V2117L (gnomAD-AF:1.37e-06);RYR1(ENST00000359596):V2117A (gnomAD-AF:6.85e-07)
RYR3	HGNC:10485	R	2141	1980	RYR1(ENST00000359596):R2118Q (gnomAD-AF:4.34e-06);RYR1(ENST00000359596):R2118P (gnomAD-AF:1.61e-05)
RYR3	HGNC:10485	M	2143	1982	RYR1(ENST00000359596):M2120T (gnomAD-AF:1.05e-05)
RYR3	HGNC:10485	D	2152	1991	RYR1(ENST00000359596):D2129E (gnomAD-AF:NA)
RYR3	HGNC:10485	V	2172	2011	RYR1(ENST00000359596):V2149M (gnomAD-AF:1.36e-05)
RYR3	HGNC:10485	R	2186	2025	RYR1(ENST00000359596):R2163P (gnomAD-AF:6.84e-07);RYR1(ENST00000359596):R2163G (gnomAD-AF:NA);RYR1(ENST00000359596):R2163L (gnomAD-AF:NA);RYR1(ENST00000359596):R2163H (gnomAD-AF:1.37e-06);RYR1(ENST00000359596):R2163C (gnomAD-AF:4.10e-06)
RYR3	HGNC:10485	V	2191	2030	RYR1(ENST00000359596):V2168L (gnomAD-AF:7.53e-06);RYR1(ENST00000359596):V2168L (gnomAD-AF:2.05e-06);RYR1(ENST00000359596):V2168M (gnomAD-AF:3.42e-06)
RYR3	HGNC:10485	E	2197	2036	RYR2(ENST00000366574):E2138K (gnomAD-AF:NA)
RYR3	HGNC:10485	P	2218	2057	RYR1(ENST00000359596):P2195L (gnomAD-AF:1.86e-06)
RYR3	HGNC:10485	H	2227	2066	RYR1(ENST00000359596):H2204Y (gnomAD-AF:9.58e-06);RYR1(ENST00000359596):H2204Q (gnomAD-AF:2.05e-06)
RYR3	HGNC:10485	H	2227	2066	RYR2(ENST00000366574):H2168Q (gnomAD-AF:NA)
RYR3	HGNC:10485	T	2229	2068	RYR1(ENST00000359596):T2206M (gnomAD-AF:2.23e-05)
RYR3	HGNC:10485	V	2233	2072	RYR1(ENST00000359596):V2210F (gnomAD-AF:NA)
RYR3	HGNC:10485	M	2234	2073	RYR1(ENST00000359596):M2211L (gnomAD-AF:NA)
RYR3	HGNC:10485	V	2237	2076	RYR1(ENST00000359596):V2214I (gnomAD-AF:8.06e-06)
RYR3	HGNC:10485	V	2237	2076	RYR2(ENST00000366574):V2178I (gnomAD-AF:6.86e-07)
RYR3	HGNC:10485	R	2257	2095	RYR1(ENST00000359596):R2234H (gnomAD-AF:9.58e-06);RYR1(ENST00000359596):R2234C (gnomAD-AF:1.49e-05)
RYR3	HGNC:10485	L	2259	2097	RYR1(ENST00000359596):L2236R (gnomAD-AF:NA)
RYR3	HGNC:10485	L	2259	2097	RYR2(ENST00000366574):L2200F (gnomAD-AF:NA)
RYR3	HGNC:10485	C	2260	2098	RYR1(ENST00000359596):C2237Y (gnomAD-AF:NA)
RYR3	HGNC:10485	C	2260	2098	RYR2(ENST00000366574):C2201Y (gnomAD-AF:NA)
RYR3	HGNC:10485	Q	2270	2108	RYR1(ENST00000359596):Q2247E (gnomAD-AF:NA)
RYR3	HGNC:10485	Q	2270	2108	RYR2(ENST00000366574):Q2211P (gnomAD-AF:NA)
RYR3	HGNC:10485	H	2276	2114	RYR1(ENST00000359596):H2253Y (gnomAD-AF:NA)
RYR3	HGNC:10485	H	2276	2114	RYR2(ENST00000366574):H2217Y (gnomAD-AF:NA)
RYR3	HGNC:10485	G	2287	2125	RYR2(ENST00000366574):G2228V (gnomAD-AF:NA)
RYR3	HGNC:10485	L	2288	2126	RYR2(ENST00000366574):L2229P (gnomAD-AF:NA)
RYR3	HGNC:10485	P	2298	2136	RYR1(ENST00000359596):P2272S (gnomAD-AF:1.37e-06)
RYR3	HGNC:10485	V	2301	2139	RYR1(ENST00000359596):V2275M (gnomAD-AF:3.42e-06)
RYR3	HGNC:10485	S	2305	2143	RYR2(ENST00000366574):S2246L (gnomAD-AF:NA)
RYR3	HGNC:10485	V	2306	2144	RYR1(ENST00000359596):V2280I (gnomAD-AF:6.14e-05)
RYR3	HGNC:10485	N	2309	2147	RYR1(ENST00000359596):N2283H (gnomAD-AF:NA)
RYR3	HGNC:10485	N	2309	2147	RYR2(ENST00000366574):N2250I (gnomAD-AF:NA)
RYR3	HGNC:10485	L	2312	2150	RYR1(ENST00000359596):L2286V (gnomAD-AF:6.84e-07)
RYR3	HGNC:10485	A	2313	2151	RYR1(ENST00000359596):A2287D (gnomAD-AF:2.85e-05)
RYR3	HGNC:10485	L	2339	2177	RYR2(ENST00000366574):L2280P (gnomAD-AF:NA)
RYR3	HGNC:10485	N	2350	2188	RYR2(ENST00000366574):N2291K (gnomAD-AF:NA)
RYR3	HGNC:10485	G	2354	2192	RYR2(ENST00000366574):G2295R (gnomAD-AF:NA)
RYR3	HGNC:10485	E	2355	2193	RYR2(ENST00000366574):E2296K (gnomAD-AF:NA)
RYR3	HGNC:10485	R	2362	2200	RYR1(ENST00000359596):R2336L (gnomAD-AF:NA);RYR1(ENST00000359596):R2336C (gnomAD-AF:1.37e-06);RYR1(ENST00000359596):R2336G (gnomAD-AF:NA);RYR1(ENST00000359596):R2336H (gnomAD-AF:3.10e-06)
RYR3	HGNC:10485	V	2365	2203	RYR2(ENST00000366574):V2306L (gnomAD-AF:NA);RYR2(ENST00000366574):V2306F (gnomAD-AF:NA);RYR2(ENST00000366574):V2306I (gnomAD-AF:NA)
RYR3	HGNC:10485	F	2366	2204	RYR1(ENST00000359596):F2340L (gnomAD-AF:NA)
RYR3	HGNC:10485	E	2370	2208	RYR2(ENST00000366574):E2311D (gnomAD-AF:NA)
RYR3	HGNC:10485	S	2371	2209	RYR1(ENST00000359596):S2345R (gnomAD-AF:NA)
RYR3	HGNC:10485	V	2372	2210	RYR1(ENST00000359596):V2346M (gnomAD-AF:1.25e-05)
RYR3	HGNC:10485	E	2373	2211	RYR2(ENST00000366574):E2314K (gnomAD-AF:NA)
RYR3	HGNC:10485	E	2374	2212	RYR1(ENST00000359596):E2348G (gnomAD-AF:6.26e-06)
RYR3	HGNC:10485	A	2376	2214	RYR1(ENST00000359596):A2350T (gnomAD-AF:6.91e-07)
RYR3	HGNC:10485	A	2376	2214	RYR2(ENST00000366574):A2317E (gnomAD-AF:NA)
RYR3	HGNC:10485	V	2380	2218	RYR1(ENST00000359596):V2354M (gnomAD-AF:6.91e-07)
RYR3	HGNC:10485	R	2385	2223	RYR1(ENST00000359596):R2359W (gnomAD-AF:4.37e-06);RYR1(ENST00000359596):R2359Q (gnomAD-AF:8.75e-06)
RYR3	HGNC:10485	P	2387	2225	RYR2(ENST00000366574):P2328S (gnomAD-AF:NA);RYR2(ENST00000366574):P2328L (gnomAD-AF:6.84e-06);RYR2(ENST00000366574):P2328A (gnomAD-AF:NA)
RYR3	HGNC:10485	E	2388	2226	RYR1(ENST00000359596):E2362K (gnomAD-AF:NA)
RYR3	HGNC:10485	C	2389	2227	RYR1(ENST00000359596):C2363W (gnomAD-AF:NA)
RYR3	HGNC:10485	F	2390	2228	RYR1(ENST00000359596):F2364V (gnomAD-AF:6.90e-06)
RYR3	HGNC:10485	G	2391	2229	RYR1(ENST00000359596):G2365R (gnomAD-AF:1.44e-05)
RYR3	HGNC:10485	A	2393	2231	RYR1(ENST00000359596):A2367T (gnomAD-AF:3.93e-05)
RYR3	HGNC:10485	G	2396	2234	RYR2(ENST00000366574):G2337E (gnomAD-AF:NA);RYR2(ENST00000366574):G2337R (gnomAD-AF:NA)
RYR3	HGNC:10485	E	2397	2235	RYR1(ENST00000359596):E2371G (gnomAD-AF:6.90e-07);RYR1(ENST00000359596):E2371K (gnomAD-AF:NA)
RYR3	HGNC:10485	G	2401	2239	RYR1(ENST00000359596):G2375R (gnomAD-AF:NA);RYR1(ENST00000359596):G2375A (gnomAD-AF:NA);RYR1(ENST00000359596):G2375E (gnomAD-AF:NA)
RYR3	HGNC:10485	G	2401	2239	RYR2(ENST00000366574):G2342R (gnomAD-AF:NA)
RYR3	HGNC:10485	N	2446	2283	RYR2(ENST00000366574):N2386I (gnomAD-AF:NA)
RYR3	HGNC:10485	A	2447	2284	RYR1(ENST00000359596):A2421T (gnomAD-AF:2.05e-05)
RYR3	HGNC:10485	A	2447	2284	RYR2(ENST00000366574):A2387V (gnomAD-AF:2.05e-06);RYR2(ENST00000366574):A2387T (gnomAD-AF:NA)
RYR3	HGNC:10485	M	2449	2286	RYR1(ENST00000359596):M2423K (gnomAD-AF:4.09e-05)
RYR3	HGNC:10485	Y	2452	2289	RYR2(ENST00000366574):Y2392C (gnomAD-AF:2.05e-06);RYR2(ENST00000366574):Y2392F (gnomAD-AF:NA)
RYR3	HGNC:10485	A	2454	2291	RYR1(ENST00000359596):A2428S (gnomAD-AF:NA);RYR1(ENST00000359596):A2428T (gnomAD-AF:1.24e-05)
RYR3	HGNC:10485	D	2457	2294	RYR1(ENST00000359596):D2431N (gnomAD-AF:1.12e-05);RYR1(ENST00000359596):D2431Y (gnomAD-AF:6.84e-07)
RYR3	HGNC:10485	D	2457	2294	RYR2(ENST00000366574):D2397Y (gnomAD-AF:NA)
RYR3	HGNC:10485	L	2459	2296	RYR1(ENST00000359596):L2433P (gnomAD-AF:NA)
RYR3	HGNC:10485	G	2460	2297	RYR1(ENST00000359596):G2434R (gnomAD-AF:9.67e-05)
RYR3	HGNC:10485	R	2461	2298	RYR1(ENST00000359596):R2435L (gnomAD-AF:2.74e-06);RYR1(ENST00000359596):R2435H (gnomAD-AF:6.84e-07);RYR1(ENST00000359596):R2435C (gnomAD-AF:2.05e-06)
RYR3	HGNC:10485	R	2461	2298	RYR2(ENST00000366574):R2401L (gnomAD-AF:NA);RYR2(ENST00000366574):R2401C (gnomAD-AF:1.36e-05);RYR2(ENST00000366574):R2401H (gnomAD-AF:NA)
RYR3	HGNC:10485	A	2463	2300	RYR1(ENST00000359596):A2437V (gnomAD-AF:NA)
RYR3	HGNC:10485	E	2465	2302	RYR2(ENST00000366574):E2405K (gnomAD-AF:NA)
RYR3	HGNC:10485	G	2474	2311	RYR1(ENST00000359596):G2448D (gnomAD-AF:NA)
RYR3	HGNC:10485	R	2478	2315	RYR1(ENST00000359596):R2452W (gnomAD-AF:6.84e-07);RYR1(ENST00000359596):R2452Q (gnomAD-AF:6.16e-06)
RYR3	HGNC:10485	I	2479	2316	RYR1(ENST00000359596):I2453T (gnomAD-AF:NA)
RYR3	HGNC:10485	I	2479	2316	RYR2(ENST00000366574):I2419T (gnomAD-AF:NA);RYR2(ENST00000366574):I2419S (gnomAD-AF:NA)
RYR3	HGNC:10485	R	2480	2317	RYR1(ENST00000359596):R2454S (gnomAD-AF:NA);RYR1(ENST00000359596):R2454H (gnomAD-AF:6.84e-06);RYR1(ENST00000359596):R2454C (gnomAD-AF:6.82e-06)
RYR3	HGNC:10485	R	2484	2321	RYR1(ENST00000359596):R2458L (gnomAD-AF:6.84e-07);RYR1(ENST00000359596):R2458C (gnomAD-AF:3.72e-06);RYR1(ENST00000359596):R2458H (gnomAD-AF:5.47e-06)
RYR3	HGNC:10485	L	2492	2329	RYR1(ENST00000359596):L2466F (gnomAD-AF:6.84e-07)
RYR3	HGNC:10485	P	2522	2359	RYR2(ENST00000366574):P2462L (gnomAD-AF:NA)
RYR3	HGNC:10485	R	2534	2371	RYR1(ENST00000359596):R2508S (gnomAD-AF:NA);RYR1(ENST00000359596):R2508H (gnomAD-AF:6.84e-07);RYR1(ENST00000359596):R2508C (gnomAD-AF:6.84e-07)
RYR3	HGNC:10485	R	2534	2371	RYR2(ENST00000366574):R2474G (gnomAD-AF:NA);RYR2(ENST00000366574):R2474K (gnomAD-AF:NA)
RYR3	HGNC:10485	V	2535	2372	RYR2(ENST00000366574):V2475A (gnomAD-AF:NA)
RYR3	HGNC:10485	T	2564	2401	RYR1(ENST00000359596):T2538M (gnomAD-AF:1.36e-05)
RYR3	HGNC:10485	L	2587	2424	RYR2(ENST00000366574):L2527W (gnomAD-AF:NA)
RYR3	HGNC:10485	R	2619	2456	RYR1(ENST00000359596):R2593G (gnomAD-AF:3.73e-06)
RYR3	HGNC:10485	L	2645	2482	RYR1(ENST00000359596):L2619P (gnomAD-AF:NA)
RYR3	HGNC:10485	V	2653	2490	RYR1(ENST00000359596):V2627L (gnomAD-AF:3.10e-06);RYR1(ENST00000359596):V2627M (gnomAD-AF:2.06e-06)
RYR3	HGNC:10485	E	2696	2533	RYR2(ENST00000366574):E2636K (gnomAD-AF:NA)
RYR3	HGNC:10485	T	2701	2538	RYR1(ENST00000359596):T2675K (gnomAD-AF:NA)
RYR3	HGNC:10485	M	2842	2679	RYR1(ENST00000359596):M2816V (gnomAD-AF:3.42e-06)
RYR3	HGNC:10485	R	2965	2800	RYR1(ENST00000359596):R2939K (gnomAD-AF:5.48e-06)
RYR3	HGNC:10485	Y	3042	2877	RYR1(ENST00000359596):Y3016C (gnomAD-AF:NA)
RYR3	HGNC:10485	C	3070	2905	RYR1(ENST00000359596):C3044R (gnomAD-AF:NA)
RYR3	HGNC:10485	V	3076	2911	RYR1(ENST00000359596):V3050D (gnomAD-AF:1.37e-06)
RYR3	HGNC:10485	E	3130	2965	RYR1(ENST00000359596):E3104K (gnomAD-AF:8.89e-06)
RYR3	HGNC:10485	P	3164	2999	RYR1(ENST00000359596):P3138L (gnomAD-AF:4.96e-06)
RYR3	HGNC:10485	G	3179	3014	RYR2(ENST00000366574):G3118R (gnomAD-AF:7.11e-07);RYR2(ENST00000366574):G3118R (gnomAD-AF:3.85e-06)
RYR3	HGNC:10485	G	3217	3052	RYR1(ENST00000359596):G3191R (gnomAD-AF:7.16e-07);RYR1(ENST00000359596):G3191R (gnomAD-AF:1.55e-05)
RYR3	HGNC:10485	C	3219	3054	RYR1(ENST00000359596):C3193W (gnomAD-AF:7.74e-06)
RYR3	HGNC:10485	P	3228	3063	RYR1(ENST00000359596):P3202L (gnomAD-AF:8.38e-06)
RYR3	HGNC:10485	A	3230	3065	RYR1(ENST00000359596):A3204V (gnomAD-AF:3.57e-06)
RYR3	HGNC:10485	P	3234	3069	RYR1(ENST00000359596):P3208L (gnomAD-AF:7.71e-06)
RYR3	HGNC:10485	I	3279	3114	RYR1(ENST00000359596):I3253T (gnomAD-AF:2.48e-05)
RYR3	HGNC:10485	W	3310	3145	RYR1(ENST00000359596):W3284R (gnomAD-AF:6.84e-07)
RYR3	HGNC:10485	C	3330	3161	RYR1(ENST00000359596):C3304R (gnomAD-AF:NA)
RYR3	HGNC:10485	I	3348	3179	RYR2(ENST00000366574):I3283N (gnomAD-AF:NA)
RYR3	HGNC:10485	N	3352	3183	RYR1(ENST00000359596):N3326K (gnomAD-AF:4.79e-06);RYR1(ENST00000359596):N3326K (gnomAD-AF:6.84e-07)
RYR3	HGNC:10485	D	3356	3187	RYR2(ENST00000366574):D3291V (gnomAD-AF:1.92e-06)
RYR3	HGNC:10485	V	3366	3197	RYR1(ENST00000359596):V3340M (gnomAD-AF:NA)
RYR3	HGNC:10485	C	3428	3259	RYR1(ENST00000359596):C3402G (gnomAD-AF:6.92e-05)
RYR3	HGNC:10485	P	3436	3267	RYR1(ENST00000359596):P3410R (gnomAD-AF:6.90e-07);RYR1(ENST00000359596):P3410L (gnomAD-AF:1.44e-05)
RYR3	HGNC:10485	D	3527	3358	RYR1(ENST00000359596):D3501Y (gnomAD-AF:4.10e-06)
RYR3	HGNC:10485	K	3542	3373	RYR1(ENST00000359596):K3516N (gnomAD-AF:6.84e-07)
RYR3	HGNC:10485	G	3547	3378	RYR1(ENST00000359596):G3521R (gnomAD-AF:NA);RYR1(ENST00000359596):G3521S (gnomAD-AF:3.42e-06)
RYR3	HGNC:10485	R	3576	3407	RYR1(ENST00000359596):R3550W (gnomAD-AF:1.36e-04)
RYR3	HGNC:10485	L	3679	3496	RYR1(ENST00000359596):L3641P (gnomAD-AF:6.84e-07)
RYR3	HGNC:10485	P	3683	3500	RYR2(ENST00000366574):P3612L (gnomAD-AF:NA)
RYR3	HGNC:10485	A	3747	3564	RYR1(ENST00000359596):A3709V (gnomAD-AF:NA)
RYR3	HGNC:10485	T	3749	3566	RYR1(ENST00000359596):T3711M (gnomAD-AF:2.05e-06)
RYR3	HGNC:10485	R	3810	3624	RYR1(ENST00000359596):R3772Q (gnomAD-AF:4.34e-06);RYR1(ENST00000359596):R3772W (gnomAD-AF:5.58e-06);RYR1(ENST00000359596):R3772L (gnomAD-AF:2.05e-06)
RYR3	HGNC:10485	R	3810	3624	RYR2(ENST00000366574):R3734C (gnomAD-AF:NA)
RYR3	HGNC:10485	E	3891	3705	RYR1(ENST00000359596):E3853Q (gnomAD-AF:NA);RYR1(ENST00000359596):E3853K (gnomAD-AF:7.00e-05)
RYR3	HGNC:10485	E	3891	3705	RYR2(ENST00000366574):E3815G (gnomAD-AF:NA)
RYR3	HGNC:10485	Q	3937	3751	RYR1(ENST00000359596):Q3899H (gnomAD-AF:NA)
RYR3	HGNC:10485	R	3941	3755	RYR1(ENST00000359596):R3903L (gnomAD-AF:6.84e-07);RYR1(ENST00000359596):R3903Q (gnomAD-AF:9.29e-06)
RYR3	HGNC:10485	T	3942	3756	RYR2(ENST00000366574):T3860I (gnomAD-AF:NA)
RYR3	HGNC:10485	Q	3943	3757	RYR2(ENST00000366574):Q3861H (gnomAD-AF:NA)
RYR3	HGNC:10485	G	3945	3759	RYR2(ENST00000366574):G3863D (gnomAD-AF:NA)
RYR3	HGNC:10485	N	3946	3760	RYR2(ENST00000366574):N3864D (gnomAD-AF:NA)
RYR3	HGNC:10485	T	3956	3770	RYR2(ENST00000366574):T3874I (gnomAD-AF:NA)
RYR3	HGNC:10485	V	3957	3771	RYR2(ENST00000366574):V3875A (gnomAD-AF:NA);RYR2(ENST00000366574):V3875L (gnomAD-AF:NA);RYR2(ENST00000366574):V3875I (gnomAD-AF:NA)
RYR3	HGNC:10485	G	4012	3826	RYR2(ENST00000366574):G3930R (gnomAD-AF:NA)
RYR3	HGNC:10485	Q	4014	3828	RYR2(ENST00000366574):Q3932E (gnomAD-AF:NA)
RYR3	HGNC:10485	L	4017	3831	RYR2(ENST00000366574):L3935F (gnomAD-AF:NA)
RYR3	HGNC:10485	S	4020	3834	RYR2(ENST00000366574):S3938R (gnomAD-AF:NA)
RYR3	HGNC:10485	R	4021	3835	RYR1(ENST00000359596):R3983C (gnomAD-AF:NA)
RYR3	HGNC:10485	W	4023	3837	RYR2(ENST00000366574):W3941R (gnomAD-AF:NA)
RYR3	HGNC:10485	D	4024	3838	RYR1(ENST00000359596):D3986E (gnomAD-AF:1.37e-06)
RYR3	HGNC:10485	G	4028	3842	RYR1(ENST00000359596):G3990V (gnomAD-AF:2.74e-06)
RYR3	HGNC:10485	G	4028	3842	RYR2(ENST00000366574):G3946S (gnomAD-AF:NA);RYR2(ENST00000366574):G3946D (gnomAD-AF:NA);RYR2(ENST00000366574):G3946R (gnomAD-AF:NA)
RYR3	HGNC:10485	Q	4037	3851	RYR2(ENST00000366574):Q3955K (gnomAD-AF:NA);RYR2(ENST00000366574):Q3955E (gnomAD-AF:NA);RYR2(ENST00000366574):Q3955H (gnomAD-AF:NA)
RYR3	HGNC:10485	M	4060	3874	RYR2(ENST00000366574):M3978I (gnomAD-AF:NA)
RYR3	HGNC:10485	S	4066	3880	RYR1(ENST00000359596):S4028L (gnomAD-AF:NA)
RYR3	HGNC:10485	E	4069	3883	RYR2(ENST00000366574):E3987K (gnomAD-AF:7.15e-07);RYR2(ENST00000366574):E3987Q (gnomAD-AF:NA)
RYR3	HGNC:10485	N	4071	3885	RYR2(ENST00000366574):N3989H (gnomAD-AF:NA);RYR2(ENST00000366574):N3989D (gnomAD-AF:NA)
RYR3	HGNC:10485	K	4079	3893	RYR2(ENST00000366574):K3997E (gnomAD-AF:NA)
RYR3	HGNC:10485	M	4081	3895	RYR2(ENST00000366574):M3999V (gnomAD-AF:NA);RYR2(ENST00000366574):M3999L (gnomAD-AF:NA);RYR2(ENST00000366574):M3999T (gnomAD-AF:NA)
RYR3	HGNC:10485	D	4083	3897	RYR2(ENST00000366574):D4001G (gnomAD-AF:NA)
RYR3	HGNC:10485	E	4087	3901	RYR1(ENST00000359596):E4049D (gnomAD-AF:NA);RYR1(ENST00000359596):E4049Q (gnomAD-AF:NA)
RYR3	HGNC:10485	S	4088	3902	RYR1(ENST00000359596):S4050Y (gnomAD-AF:5.47e-06)
RYR3	HGNC:10485	S	4088	3902	RYR2(ENST00000366574):S4006T (gnomAD-AF:NA)
RYR3	HGNC:10485	Y	4162	3976	RYR2(ENST00000366574):Y4080C (gnomAD-AF:4.11e-06)
RYR3	HGNC:10485	P	4172	3986	RYR2(ENST00000366574):P4090A (gnomAD-AF:NA);RYR2(ENST00000366574):P4090S (gnomAD-AF:NA);RYR2(ENST00000366574):P4090L (gnomAD-AF:NA)
RYR3	HGNC:10485	A	4173	3987	RYR2(ENST00000366574):A4091G (gnomAD-AF:NA);RYR2(ENST00000366574):A4091V (gnomAD-AF:NA)
RYR3	HGNC:10485	G	4177	3991	RYR2(ENST00000366574):G4095S (gnomAD-AF:9.29e-06)
RYR3	HGNC:10485	L	4183	3997	RYR2(ENST00000366574):L4101F (gnomAD-AF:NA)
RYR3	HGNC:10485	L	4187	4001	RYR2(ENST00000366574):L4105F (gnomAD-AF:NA)
RYR3	HGNC:10485	H	4190	4004	RYR2(ENST00000366574):H4108Y (gnomAD-AF:NA)
RYR3	HGNC:10485	M	4191	4005	RYR2(ENST00000366574):M4109V (gnomAD-AF:NA);RYR2(ENST00000366574):M4109T (gnomAD-AF:NA)
RYR3	HGNC:10485	D	4194	4008	RYR2(ENST00000366574):D4112N (gnomAD-AF:6.20e-07)
RYR3	HGNC:10485	L	4197	4011	RYR2(ENST00000366574):L4115F (gnomAD-AF:NA)
RYR3	HGNC:10485	S	4206	4020	RYR2(ENST00000366574):S4124R (gnomAD-AF:NA)
RYR3	HGNC:10485	G	4216	4030	RYR1(ENST00000359596):G4178V (gnomAD-AF:NA);RYR1(ENST00000359596):G4178S (gnomAD-AF:NA)
RYR3	HGNC:10485	R	4217	4031	RYR1(ENST00000359596):R4179C (gnomAD-AF:2.74e-06)
RYR3	HGNC:10485	G	4222	4036	RYR2(ENST00000366574):G4140A (gnomAD-AF:NA)
RYR3	HGNC:10485	A	4224	4038	RYR2(ENST00000366574):A4142T (gnomAD-AF:6.84e-07)
RYR3	HGNC:10485	Y	4231	4045	RYR2(ENST00000366574):Y4149C (gnomAD-AF:NA)
RYR3	HGNC:10485	F	4232	4046	RYR1(ENST00000359596):F4194L (gnomAD-AF:6.85e-07);RYR1(ENST00000359596):F4194L (gnomAD-AF:2.05e-06)
RYR3	HGNC:10485	I	4234	4048	RYR2(ENST00000366574):I4152N (gnomAD-AF:NA)
RYR3	HGNC:10485	S	4235	4049	RYR2(ENST00000366574):S4153R (gnomAD-AF:1.37e-06)
RYR3	HGNC:10485	S	4237	4051	RYR2(ENST00000366574):S4155Y (gnomAD-AF:NA);RYR2(ENST00000366574):S4155T (gnomAD-AF:1.37e-06)
RYR3	HGNC:10485	R	4239	4053	RYR2(ENST00000366574):R4157Q (gnomAD-AF:NA)
RYR3	HGNC:10485	Q	4241	4055	RYR2(ENST00000366574):Q4159K (gnomAD-AF:NA);RYR2(ENST00000366574):Q4159H (gnomAD-AF:NA)
RYR3	HGNC:10485	Q	4246	4060	RYR1(ENST00000359596):Q4208R (gnomAD-AF:NA)
RYR3	HGNC:10485	E	4249	4063	RYR2(ENST00000366574):E4167K (gnomAD-AF:NA)
RYR3	HGNC:10485	Q	4253	4067	RYR2(ENST00000366574):Q4171E (gnomAD-AF:NA)
RYR3	HGNC:10485	F	4256	4070	RYR1(ENST00000359596):F4218L (gnomAD-AF:1.53e-05)
RYR3	HGNC:10485	F	4256	4070	RYR2(ENST00000366574):F4174Y (gnomAD-AF:NA)
RYR3	HGNC:10485	V	4258	4072	RYR2(ENST00000366574):V4176M (gnomAD-AF:4.10e-06)
RYR3	HGNC:10485	N	4260	4074	RYR2(ENST00000366574):N4178S (gnomAD-AF:NA)
RYR3	HGNC:10485	G	4262	4076	RYR2(ENST00000366574):G4180V (gnomAD-AF:NA)
RYR3	HGNC:10485	E	4264	4078	RYR2(ENST00000366574):E4182A (gnomAD-AF:NA);RYR2(ENST00000366574):E4182Q (gnomAD-AF:NA)
RYR3	HGNC:10485	V	4272	4086	RYR1(ENST00000359596):V4234L (gnomAD-AF:NA)
RYR3	HGNC:10485	V	4272	4086	RYR2(ENST00000366574):V4190G (gnomAD-AF:NA)
RYR3	HGNC:10485	C	4275	4089	RYR2(ENST00000366574):C4193Y (gnomAD-AF:NA)
RYR3	HGNC:10485	D	4277	4091	RYR2(ENST00000366574):D4195N (gnomAD-AF:NA)
RYR3	HGNC:10485	T	4278	4092	RYR2(ENST00000366574):T4196I (gnomAD-AF:NA)
RYR3	HGNC:10485	I	4279	4093	RYR2(ENST00000366574):I4197L (gnomAD-AF:NA)
RYR3	HGNC:10485	E	4281	4095	RYR1(ENST00000359596):E4243K (gnomAD-AF:NA);RYR1(ENST00000359596):E4243D (gnomAD-AF:NA)
RYR3	HGNC:10485	Q	4283	4097	RYR2(ENST00000366574):Q4201R (gnomAD-AF:NA);RYR2(ENST00000366574):Q4201H (gnomAD-AF:NA)
RYR3	HGNC:10485	L	4603	4406	RYR1(ENST00000359596):L4556P (gnomAD-AF:NA)
RYR3	HGNC:10485	R	4605	4408	RYR1(ENST00000359596):R4558G (gnomAD-AF:NA);RYR1(ENST00000359596):R4558Q (gnomAD-AF:3.59e-05);RYR1(ENST00000359596):R4558W (gnomAD-AF:9.91e-06)
RYR3	HGNC:10485	R	4605	4408	RYR2(ENST00000366574):R4497C (gnomAD-AF:2.12e-06)
RYR3	HGNC:10485	R	4611	4414	RYR1(ENST00000359596):R4564G (gnomAD-AF:NA);RYR1(ENST00000359596):R4564W (gnomAD-AF:1.61e-05);RYR1(ENST00000359596):R4564Q (gnomAD-AF:1.18e-05)
RYR3	HGNC:10485	L	4615	4418	RYR1(ENST00000359596):L4568P (gnomAD-AF:NA)
RYR3	HGNC:10485	A	4618	4421	RYR2(ENST00000366574):A4510S (gnomAD-AF:NA);RYR2(ENST00000366574):A4510V (gnomAD-AF:NA);RYR2(ENST00000366574):A4510T (gnomAD-AF:3.52e-06)
RYR3	HGNC:10485	N	4622	4425	RYR1(ENST00000359596):N4575T (gnomAD-AF:NA);RYR1(ENST00000359596):N4575S (gnomAD-AF:6.58e-06)
RYR3	HGNC:10485	L	4680	4466	RYR1(ENST00000359596):L4633P (gnomAD-AF:NA);RYR1(ENST00000359596):L4633Q (gnomAD-AF:NA)
RYR3	HGNC:10485	E	4682	4468	RYR1(ENST00000359596):E4635K (gnomAD-AF:NA);RYR1(ENST00000359596):E4635G (gnomAD-AF:NA)
RYR3	HGNC:10485	T	4684	4470	RYR1(ENST00000359596):T4637A (gnomAD-AF:NA);RYR1(ENST00000359596):T4637I (gnomAD-AF:NA)
RYR3	HGNC:10485	G	4685	4471	RYR1(ENST00000359596):G4638D (gnomAD-AF:6.84e-07);RYR1(ENST00000359596):G4638S (gnomAD-AF:NA)
RYR3	HGNC:10485	M	4687	4473	RYR1(ENST00000359596):M4640R (gnomAD-AF:NA);RYR1(ENST00000359596):M4640L (gnomAD-AF:6.84e-07)
RYR3	HGNC:10485	L	4694	4480	RYR1(ENST00000359596):L4647Q (gnomAD-AF:NA);RYR1(ENST00000359596):L4647P (gnomAD-AF:NA)
RYR3	HGNC:10485	H	4698	4484	RYR1(ENST00000359596):H4651R (gnomAD-AF:NA);RYR1(ENST00000359596):H4651P (gnomAD-AF:NA)
RYR3	HGNC:10485	H	4698	4484	RYR2(ENST00000366574):H4579Q (gnomAD-AF:NA);RYR2(ENST00000366574):H4579Y (gnomAD-AF:NA)
RYR3	HGNC:10485	S	4702	4488	RYR2(ENST00000366574):S4583Y (gnomAD-AF:NA)
RYR3	HGNC:10485	C	4711	4497	RYR1(ENST00000359596):C4664R (gnomAD-AF:4.39e-06)
RYR3	HGNC:10485	L	4712	4498	RYR1(ENST00000359596):L4665P (gnomAD-AF:NA)
RYR3	HGNC:10485	F	4719	4505	RYR2(ENST00000366574):F4600I (gnomAD-AF:NA);RYR2(ENST00000366574):F4600L (gnomAD-AF:NA)
RYR3	HGNC:10485	R	4727	4513	RYR2(ENST00000366574):R4608Q (gnomAD-AF:6.85e-07);RYR2(ENST00000366574):R4608W (gnomAD-AF:1.37e-06)
RYR3	HGNC:10485	F	4731	4517	RYR1(ENST00000359596):F4684S (gnomAD-AF:2.74e-06)
RYR3	HGNC:10485	F	4731	4517	RYR2(ENST00000366574):F4612L (gnomAD-AF:NA)
RYR3	HGNC:10485	W	4749	4535	RYR1(ENST00000359596):W4702R (gnomAD-AF:NA)
RYR3	HGNC:10485	I	4754	4540	RYR2(ENST00000366574):I4635N (gnomAD-AF:NA)
RYR3	HGNC:10485	T	4756	4542	RYR1(ENST00000359596):T4709R (gnomAD-AF:NA);RYR1(ENST00000359596):T4709M (gnomAD-AF:2.67e-05)
RYR3	HGNC:10485	V	4772	4558	RYR2(ENST00000366574):V4653F (gnomAD-AF:NA)
RYR3	HGNC:10485	R	4784	4570	RYR1(ENST00000359596):R4737W (gnomAD-AF:3.10e-06);RYR1(ENST00000359596):R4737Q (gnomAD-AF:1.30e-05)
RYR3	HGNC:10485	G	4790	4576	RYR1(ENST00000359596):G4743S (gnomAD-AF:NA)
RYR3	HGNC:10485	K	4793	4579	RYR2(ENST00000366574):K4674E (gnomAD-AF:NA)
RYR3	HGNC:10485	G	4830	4614	RYR1(ENST00000359596):G4782R (gnomAD-AF:3.66e-05)
RYR3	HGNC:10485	L	4839	4623	RYR2(ENST00000366574):L4720F (gnomAD-AF:NA);RYR2(ENST00000366574):L4720P (gnomAD-AF:NA)
RYR3	HGNC:10485	L	4841	4625	RYR1(ENST00000359596):L4793P (gnomAD-AF:NA);RYR1(ENST00000359596):L4793R (gnomAD-AF:6.84e-06)
RYR3	HGNC:10485	Y	4844	4628	RYR1(ENST00000359596):Y4796H (gnomAD-AF:NA);RYR1(ENST00000359596):Y4796C (gnomAD-AF:NA)
RYR3	HGNC:10485	Y	4844	4628	RYR2(ENST00000366574):Y4725N (gnomAD-AF:NA);RYR2(ENST00000366574):Y4725C (gnomAD-AF:NA)
RYR3	HGNC:10485	N	4854	4638	RYR1(ENST00000359596):N4806D (gnomAD-AF:1.37e-06)
RYR3	HGNC:10485	F	4856	4640	RYR1(ENST00000359596):F4808L (gnomAD-AF:NA);RYR1(ENST00000359596):F4808C (gnomAD-AF:NA);RYR1(ENST00000359596):F4808Y (gnomAD-AF:NA)
RYR3	HGNC:10485	H	4861	4645	RYR1(ENST00000359596):H4813Y (gnomAD-AF:NA)
RYR3	HGNC:10485	H	4861	4645	RYR2(ENST00000366574):H4742Q (gnomAD-AF:NA)
RYR3	HGNC:10485	D	4864	4648	RYR1(ENST00000359596):D4816G (gnomAD-AF:NA)
RYR3	HGNC:10485	D	4864	4648	RYR2(ENST00000366574):D4745N (gnomAD-AF:NA);RYR2(ENST00000366574):D4745G (gnomAD-AF:NA)
RYR3	HGNC:10485	G	4868	4652	RYR1(ENST00000359596):G4820R (gnomAD-AF:NA)
RYR3	HGNC:10485	K	4870	4654	RYR2(ENST00000366574):K4751Q (gnomAD-AF:NA);RYR2(ENST00000366574):K4751E (gnomAD-AF:NA);RYR2(ENST00000366574):K4751M (gnomAD-AF:NA)
RYR3	HGNC:10485	L	4872	4656	RYR1(ENST00000359596):L4824P (gnomAD-AF:NA)
RYR3	HGNC:10485	R	4873	4657	RYR1(ENST00000359596):R4825H (gnomAD-AF:3.35e-05);RYR1(ENST00000359596):R4825C (gnomAD-AF:3.72e-06)
RYR3	HGNC:10485	T	4874	4658	RYR1(ENST00000359596):T4826I (gnomAD-AF:1.37e-06)
RYR3	HGNC:10485	S	4878	4662	RYR1(ENST00000359596):S4830P (gnomAD-AF:NA);RYR1(ENST00000359596):S4830Y (gnomAD-AF:NA)
RYR3	HGNC:10485	V	4879	4663	RYR2(ENST00000366574):V4760I (gnomAD-AF:NA)
RYR3	HGNC:10485	T	4880	4664	RYR1(ENST00000359596):T4832N (gnomAD-AF:NA)
RYR3	HGNC:10485	H	4881	4665	RYR1(ENST00000359596):H4833Y (gnomAD-AF:NA)
RYR3	HGNC:10485	N	4882	4666	RYR2(ENST00000366574):N4763S (gnomAD-AF:NA)
RYR3	HGNC:10485	G	4883	4667	RYR1(ENST00000359596):G4835E (gnomAD-AF:NA)
RYR3	HGNC:10485	Q	4885	4669	RYR2(ENST00000366574):Q4766P (gnomAD-AF:NA)
RYR3	HGNC:10485	L	4886	4670	RYR1(ENST00000359596):L4838V (gnomAD-AF:NA)
RYR3	HGNC:10485	T	4889	4673	RYR2(ENST00000366574):T4770A (gnomAD-AF:NA)
RYR3	HGNC:10485	V	4890	4674	RYR1(ENST00000359596):V4842M (gnomAD-AF:9.67e-05)
RYR3	HGNC:10485	V	4890	4674	RYR2(ENST00000366574):V4771F (gnomAD-AF:NA);RYR2(ENST00000366574):V4771I (gnomAD-AF:6.58e-06)
RYR3	HGNC:10485	G	4891	4675	RYR2(ENST00000366574):G4772S (gnomAD-AF:NA)
RYR3	HGNC:10485	A	4894	4678	RYR1(ENST00000359596):A4846P (gnomAD-AF:NA);RYR1(ENST00000359596):A4846V (gnomAD-AF:2.74e-06)
RYR3	HGNC:10485	V	4895	4679	RYR1(ENST00000359596):V4847L (gnomAD-AF:NA)
RYR3	HGNC:10485	V	4897	4681	RYR1(ENST00000359596):V4849F (gnomAD-AF:NA);RYR1(ENST00000359596):V4849I (gnomAD-AF:1.86e-05)
RYR3	HGNC:10485	Y	4898	4682	RYR1(ENST00000359596):Y4850H (gnomAD-AF:NA)
RYR3	HGNC:10485	L	4899	4683	RYR1(ENST00000359596):L4851P (gnomAD-AF:NA)
RYR3	HGNC:10485	Y	4900	4684	RYR1(ENST00000359596):Y4852C (gnomAD-AF:NA)
RYR3	HGNC:10485	Y	4900	4684	RYR2(ENST00000366574):Y4781H (gnomAD-AF:NA)
RYR3	HGNC:10485	T	4901	4685	RYR1(ENST00000359596):T4853I (gnomAD-AF:NA);RYR1(ENST00000359596):T4853N (gnomAD-AF:NA)
RYR3	HGNC:10485	F	4905	4689	RYR1(ENST00000359596):F4857S (gnomAD-AF:NA);RYR1(ENST00000359596):F4857Y (gnomAD-AF:NA);RYR1(ENST00000359596):F4857L (gnomAD-AF:NA)
RYR3	HGNC:10485	N	4906	4690	RYR1(ENST00000359596):N4858S (gnomAD-AF:1.37e-06)
RYR3	HGNC:10485	F	4908	4692	RYR1(ENST00000359596):F4860S (gnomAD-AF:NA)
RYR3	HGNC:10485	R	4909	4693	RYR1(ENST00000359596):R4861G (gnomAD-AF:6.84e-07);RYR1(ENST00000359596):R4861P (gnomAD-AF:NA);RYR1(ENST00000359596):R4861S (gnomAD-AF:NA);RYR1(ENST00000359596):R4861C (gnomAD-AF:6.84e-07);RYR1(ENST00000359596):R4861H (gnomAD-AF:6.84e-07)
RYR3	HGNC:10485	K	4910	4694	RYR1(ENST00000359596):K4862T (gnomAD-AF:NA)
RYR3	HGNC:10485	Y	4912	4696	RYR1(ENST00000359596):Y4864S (gnomAD-AF:NA)
RYR3	HGNC:10485	K	4914	4698	RYR1(ENST00000359596):K4866E (gnomAD-AF:NA)
RYR3	HGNC:10485	S	4915	4699	RYR1(ENST00000359596):S4867N (gnomAD-AF:7.52e-06)
RYR3	HGNC:10485	K	4924	4708	RYR1(ENST00000359596):K4876R (gnomAD-AF:NA)
RYR3	HGNC:10485	T	4930	4714	RYR1(ENST00000359596):T4882M (gnomAD-AF:1.05e-05)
RYR3	HGNC:10485	Y	4932	4716	RYR1(ENST00000359596):Y4884H (gnomAD-AF:NA)
RYR3	HGNC:10485	H	4935	4719	RYR1(ENST00000359596):H4887Y (gnomAD-AF:NA)
RYR3	HGNC:10485	R	4941	4725	RYR1(ENST00000359596):R4893L (gnomAD-AF:6.84e-07);RYR1(ENST00000359596):R4893Q (gnomAD-AF:NA);RYR1(ENST00000359596):R4893W (gnomAD-AF:6.84e-07)
RYR3	HGNC:10485	G	4943	4727	RYR1(ENST00000359596):G4895V (gnomAD-AF:NA)
RYR3	HGNC:10485	G	4944	4728	RYR1(ENST00000359596):G4896E (gnomAD-AF:NA)
RYR3	HGNC:10485	G	4944	4728	RYR2(ENST00000366574):G4825R (gnomAD-AF:NA)
RYR3	HGNC:10485	G	4945	4729	RYR1(ENST00000359596):G4897D (gnomAD-AF:NA)
RYR3	HGNC:10485	I	4946	4730	RYR1(ENST00000359596):I4898S (gnomAD-AF:NA);RYR1(ENST00000359596):I4898T (gnomAD-AF:6.84e-07)
RYR3	HGNC:10485	G	4947	4731	RYR1(ENST00000359596):G4899E (gnomAD-AF:NA)
RYR3	HGNC:10485	E	4949	4733	RYR1(ENST00000359596):E4901K (gnomAD-AF:1.12e-05)
RYR3	HGNC:10485	A	4954	4738	RYR1(ENST00000359596):A4906V (gnomAD-AF:2.74e-06)
RYR3	HGNC:10485	E	4959	4743	RYR1(ENST00000359596):E4911K (gnomAD-AF:6.84e-07)
RYR3	HGNC:10485	Y	4961	4745	RYR1(ENST00000359596):Y4913C (gnomAD-AF:1.24e-06)
RYR3	HGNC:10485	R	4962	4746	RYR1(ENST00000359596):R4914G (gnomAD-AF:NA);RYR1(ENST00000359596):R4914T (gnomAD-AF:NA)
RYR3	HGNC:10485	D	4966	4750	RYR1(ENST00000359596):D4918N (gnomAD-AF:NA)
RYR3	HGNC:10485	I	4967	4751	RYR2(ENST00000366574):I4848V (gnomAD-AF:NA)
RYR3	HGNC:10485	T	4968	4752	RYR1(ENST00000359596):T4920I (gnomAD-AF:NA)
RYR3	HGNC:10485	F	4969	4753	RYR1(ENST00000359596):F4921L (gnomAD-AF:NA);RYR1(ENST00000359596):F4921S (gnomAD-AF:NA)
RYR3	HGNC:10485	F	4970	4754	RYR2(ENST00000366574):F4851L (gnomAD-AF:NA)
RYR3	HGNC:10485	I	4974	4758	RYR2(ENST00000366574):I4855M (gnomAD-AF:NA)
RYR3	HGNC:10485	I	4981	4765	RYR2(ENST00000366574):I4862T (gnomAD-AF:NA);RYR2(ENST00000366574):I4862M (gnomAD-AF:NA)
RYR3	HGNC:10485	Q	4982	4766	RYR1(ENST00000359596):Q4934R (gnomAD-AF:NA);RYR1(ENST00000359596):Q4934L (gnomAD-AF:NA)
RYR3	HGNC:10485	G	4983	4767	RYR1(ENST00000359596):G4935S (gnomAD-AF:NA);RYR1(ENST00000359596):G4935D (gnomAD-AF:NA)
RYR3	HGNC:10485	G	4983	4767	RYR2(ENST00000366574):G4864C (gnomAD-AF:NA)
RYR3	HGNC:10485	L	4984	4768	RYR1(ENST00000359596):L4936R (gnomAD-AF:NA)
RYR3	HGNC:10485	I	4985	4769	RYR1(ENST00000359596):I4937M (gnomAD-AF:NA)
RYR3	HGNC:10485	I	4986	4770	RYR2(ENST00000366574):I4867T (gnomAD-AF:NA)
RYR3	HGNC:10485	D	4987	4771	RYR1(ENST00000359596):D4939Y (gnomAD-AF:NA);RYR1(ENST00000359596):D4939N (gnomAD-AF:2.05e-06)
RYR3	HGNC:10485	A	4988	4772	RYR1(ENST00000359596):A4940T (gnomAD-AF:2.48e-06)
RYR3	HGNC:10485	F	4989	4773	RYR1(ENST00000359596):F4941C (gnomAD-AF:NA)
RYR3	HGNC:10485	D	4994	4778	RYR2(ENST00000366574):D4875H (gnomAD-AF:NA)
RYR3	HGNC:10485	Q	4996	4780	RYR1(ENST00000359596):Q4948R (gnomAD-AF:NA);RYR1(ENST00000359596):Q4948K (gnomAD-AF:NA)
RYR3	HGNC:10485	V	4999	4783	RYR2(ENST00000366574):V4880I (gnomAD-AF:NA)
RYR3	HGNC:10485	N	5014	4798	RYR2(ENST00000366574):N4895H (gnomAD-AF:NA)
RYR3	HGNC:10485	P	5021	4805	RYR1(ENST00000359596):P4973L (gnomAD-AF:2.73e-05)
RYR3	HGNC:10485	P	5021	4805	RYR2(ENST00000366574):P4902S (gnomAD-AF:NA)
RYR3	HGNC:10485	G	5023	4807	RYR2(ENST00000366574):G4904D (gnomAD-AF:NA);RYR2(ENST00000366574):G4904S (gnomAD-AF:NA)
RYR3	HGNC:10485	F	5024	4808	RYR1(ENST00000359596):F4976L (gnomAD-AF:1.24e-06);RYR1(ENST00000359596):F4976L (gnomAD-AF:8.06e-06)
RYR3	HGNC:10485	E	5025	4809	RYR1(ENST00000359596):E4977Q (gnomAD-AF:NA)
RYR3	HGNC:10485	T	5028	4812	RYR1(ENST00000359596):T4980M (gnomAD-AF:6.84e-06)
RYR3	HGNC:10485	H	5032	4816	RYR2(ENST00000366574):H4913Y (gnomAD-AF:NA)
RYR3	HGNC:10485	M	5042	4826	RYR2(ENST00000366574):M4923I (gnomAD-AF:NA)
RYR3	HGNC:10485	I	5045	4829	RYR2(ENST00000366574):I4926T (gnomAD-AF:NA)
RYR3	HGNC:10485	G	5054	4838	RYR1(ENST00000359596):G5006D (gnomAD-AF:NA);RYR1(ENST00000359596):G5006S (gnomAD-AF:NA)
RYR3	HGNC:10485	G	5054	4838	RYR2(ENST00000366574):G4935A (gnomAD-AF:NA)
RYR3	HGNC:10485	Q	5055	4839	RYR1(ENST00000359596):Q5007H (gnomAD-AF:3.72e-06)
RYR3	HGNC:10485	Q	5055	4839	RYR2(ENST00000366574):Q4936R (gnomAD-AF:7.19e-07)
RYR3	HGNC:10485	W	5068	4852	RYR2(ENST00000366574):W4949R (gnomAD-AF:NA)
RYR3	HGNC:10485	A	5073	4857	RYR2(ENST00000366574):A4954G (gnomAD-AF:NA)
RYR3	HGNC:10485	G	5074	4858	RYR2(ENST00000366574):G4955E (gnomAD-AF:NA)
RYR3	HGNC:10485	R	5078	4862	RYR2(ENST00000366574):R4959Q (gnomAD-AF:NA)
RYR3	HGNC:10485	Y	5081	4865	RYR2(ENST00000366574):Y4962C (gnomAD-AF:NA);RYR2(ENST00000366574):Y4962N (gnomAD-AF:2.17e-05)
RYR3	HGNC:10485	L	5085	4869	RYR2(ENST00000366574):L4966P (gnomAD-AF:NA)
HARS1	HGNC:4816	K	59	57	HARS2(ENST00000230771):K58E (gnomAD-AF:1.49e-04)
HARS1	HGNC:4816	L	201	199	HARS2(ENST00000230771):L200V (gnomAD-AF:NA)
HARS1	HGNC:4816	D	244	242	HARS2(ENST00000230771):D243A (gnomAD-AF:4.14e-06)
HARS1	HGNC:4816	E	339	337	HARS2(ENST00000230771):E338K (gnomAD-AF:9.91e-06)
HARS1	HGNC:4816	R	426	424	HARS2(ENST00000230771):R425W (gnomAD-AF:9.92e-06)
HARS1	HGNC:4816	G	469	467	HARS2(ENST00000230771):G468A (gnomAD-AF:NA)
HARS1	HGNC:4816	R	481	479	HARS2(ENST00000230771):R480H (gnomAD-AF:1.19e-04)
HARS2	HGNC:4817	T	134	133	HARS1(ENST00000504156):T132I (gnomAD-AF:NA)
HARS2	HGNC:4817	V	135	134	HARS1(ENST00000504156):V133F (gnomAD-AF:NA)
HARS2	HGNC:4817	V	157	156	HARS1(ENST00000504156):V155G (gnomAD-AF:6.84e-07)
HARS2	HGNC:4817	D	208	207	HARS1(ENST00000504156):D206Y (gnomAD-AF:NA)
HARS2	HGNC:4817	Y	456	455	HARS1(ENST00000504156):Y454S (gnomAD-AF:2.23e-05)
HARS2	HGNC:4817	I	467	466	HARS1(ENST00000504156):I465L (gnomAD-AF:1.16e-05)
DDX59	HGNC:25360	G	195	195	DDX41(ENST00000330503):G173R (gnomAD-AF:2.48e-05)
DDX59	HGNC:25360	P	260	260	DDX41(ENST00000330503):P238T (gnomAD-AF:6.84e-07)
DDX59	HGNC:25360	P	280	272	DDX41(ENST00000330503):P258L (gnomAD-AF:3.72e-06)
DDX59	HGNC:25360	R	345	332	DDX41(ENST00000330503):R323H (gnomAD-AF:5.47e-06)
DDX59	HGNC:25360	I	418	405	DDX41(ENST00000330503):I396T (gnomAD-AF:3.16e-05)
GPC4	HGNC:4452	R	178	171	GPC6(ENST00000377047):R171W (gnomAD-AF:5.64e-05)
CHST3	HGNC:1971	S	177	145	CHST6(ENST00000332272):S53L (gnomAD-AF:6.57e-06)
CHST3	HGNC:1971	C	234	198	CHST6(ENST00000332272):C102G (gnomAD-AF:4.34e-05)
CHST3	HGNC:1971	R	270	226	CHST6(ENST00000332272):R127C (gnomAD-AF:2.74e-06)
CHST3	HGNC:1971	A	308	260	CHST6(ENST00000332272):A161P (gnomAD-AF:6.85e-07)
CHST3	HGNC:1971	K	321	273	CHST6(ENST00000332272):K174R (gnomAD-AF:4.11e-06)
CHST3	HGNC:1971	L	347	299	CHST6(ENST00000332272):L200R (gnomAD-AF:3.06e-04)
CHST3	HGNC:1971	P	351	303	CHST6(ENST00000332272):P204Q (gnomAD-AF:4.97e-06)
CHST3	HGNC:1971	R	358	310	CHST6(ENST00000332272):R211W (gnomAD-AF:9.32e-06);CHST6(ENST00000332272):R211Q (gnomAD-AF:1.24e-06)
CHST3	HGNC:1971	E	448	372	CHST6(ENST00000332272):E274K (gnomAD-AF:5.48e-06)
CHST3	HGNC:1971	W	507	428	CHST6(ENST00000332272):W333R (gnomAD-AF:2.54e-05)
CHST3	HGNC:1971	C	523	444	CHST6(ENST00000332272):C349W (gnomAD-AF:3.10e-06)
CHST6	HGNC:6938	R	174	50	CHST3(ENST00000373115):R142C (gnomAD-AF:2.07e-06)
CHST6	HGNC:6938	G	176	52	CHST3(ENST00000373115):G144D (gnomAD-AF:NA)
CHST6	HGNC:6938	F	191	67	CHST3(ENST00000373115):F159I (gnomAD-AF:5.93e-05)
CHST6	HGNC:6938	P	196	72	CHST3(ENST00000373115):P164L (gnomAD-AF:2.76e-06)
CHST6	HGNC:6938	H	199	75	CHST3(ENST00000373115):H167R (gnomAD-AF:NA)
CHST6	HGNC:6938	L	334	187	CHST3(ENST00000373115):L286Q (gnomAD-AF:NA)
CHST6	HGNC:6938	D	350	203	CHST3(ENST00000373115):D302H (gnomAD-AF:NA)
CHST6	HGNC:6938	R	352	205	CHST3(ENST00000373115):R304P (gnomAD-AF:NA)
CHST6	HGNC:6938	C	523	349	CHST3(ENST00000373115):C444W (gnomAD-AF:NA)
ATP2C1	HGNC:13211	G	76	45	ATP2A2(ENST00000539276):G23E (gnomAD-AF:NA)
ATP2C1	HGNC:13211	R	184	143	ATP2A2(ENST00000539276):R131Q (gnomAD-AF:NA)
ATP2C1	HGNC:13211	G	209	166	ATP2A2(ENST00000539276):G156V (gnomAD-AF:NA)
ATP2C1	HGNC:13211	P	213	170	ATP2A2(ENST00000539276):P160L (gnomAD-AF:NA)
ATP2C1	HGNC:13211	S	231	186	ATP2A2(ENST00000539276):S178L (gnomAD-AF:NA)
ATP2C1	HGNC:13211	G	265	220	ATP2A2(ENST00000539276):G211D (gnomAD-AF:NA)
ATP2C1	HGNC:13211	V	277	232	ATP2A2(ENST00000539276):V223L (gnomAD-AF:NA);ATP2A2(ENST00000539276):V223M (gnomAD-AF:NA)
ATP2C1	HGNC:13211	I	402	347	ATP2A2(ENST00000539276):I348T (gnomAD-AF:NA)
ATP2C1	HGNC:13211	P	657	548	ATP2A2(ENST00000539276):P602L (gnomAD-AF:NA)
ATP2C1	HGNC:13211	P	735	622	ATP2A2(ENST00000539276):P680L (gnomAD-AF:NA)
ATP2C1	HGNC:13211	D	757	644	ATP2A2(ENST00000539276):D702N (gnomAD-AF:NA)
ATP2C1	HGNC:13211	D	761	648	ATP2A2(ENST00000539276):D706N (gnomAD-AF:NA)
ATP2C1	HGNC:13211	G	805	692	ATP2A2(ENST00000539276):G749R (gnomAD-AF:NA)
ATP2C1	HGNC:13211	A	859	746	ATP2A2(ENST00000539276):A803T (gnomAD-AF:6.84e-07)
ATP2C1	HGNC:13211	L	968	824	ATP2A2(ENST00000539276):L912P (gnomAD-AF:NA)
ATP2A2	HGNC:812	T	266	212	ATP2C1(ENST00000510168):T221A (gnomAD-AF:NA)
ATP2A2	HGNC:812	N	851	795	ATP2C1(ENST00000510168):N738S (gnomAD-AF:NA)
DYRK1B	HGNC:3092	G	159	120	DYRK1A(ENST00000647188):G159D (gnomAD-AF:NA);DYRK1A(ENST00000647188):G159V (gnomAD-AF:NA);DYRK1A(ENST00000647188):G159R (gnomAD-AF:NA)
DYRK1B	HGNC:3092	G	162	123	DYRK1A(ENST00000647188):G162R (gnomAD-AF:NA)
DYRK1B	HGNC:3092	D	169	130	DYRK1A(ENST00000647188):D169G (gnomAD-AF:NA)
DYRK1B	HGNC:3092	K	179	140	DYRK1A(ENST00000647188):K179I (gnomAD-AF:NA)
DYRK1B	HGNC:3092	L	198	159	DYRK1A(ENST00000647188):L198P (gnomAD-AF:NA)
DYRK1B	HGNC:3092	L	265	226	DYRK1A(ENST00000647188):L265P (gnomAD-AF:NA)
DYRK1B	HGNC:3092	A	268	229	DYRK1A(ENST00000647188):A268P (gnomAD-AF:NA)
DYRK1B	HGNC:3092	I	274	235	DYRK1A(ENST00000647188):I274S (gnomAD-AF:NA)
DYRK1B	HGNC:3092	H	276	237	DYRK1A(ENST00000647188):H276R (gnomAD-AF:NA)
DYRK1B	HGNC:3092	C	277	238	DYRK1A(ENST00000647188):C277Y (gnomAD-AF:NA)
DYRK1B	HGNC:3092	D	278	239	DYRK1A(ENST00000647188):D278V (gnomAD-AF:NA);DYRK1A(ENST00000647188):D278G (gnomAD-AF:NA)
DYRK1B	HGNC:3092	L	286	247	DYRK1A(ENST00000647188):L286F (gnomAD-AF:NA)
DYRK1B	HGNC:3092	K	290	251	DYRK1A(ENST00000647188):K290E (gnomAD-AF:NA)
DYRK1B	HGNC:3092	F	299	260	DYRK1A(ENST00000647188):F299V (gnomAD-AF:NA);DYRK1A(ENST00000647188):F299S (gnomAD-AF:NA)
DYRK1B	HGNC:3092	S	302	263	DYRK1A(ENST00000647188):S302F (gnomAD-AF:NA);DYRK1A(ENST00000647188):S302Y (gnomAD-AF:NA)
DYRK1B	HGNC:3092	S	315	276	DYRK1A(ENST00000647188):S315R (gnomAD-AF:NA)
DYRK1B	HGNC:3092	R	316	277	DYRK1A(ENST00000647188):R316H (gnomAD-AF:NA)
DYRK1B	HGNC:3092	Y	318	279	DYRK1A(ENST00000647188):Y318C (gnomAD-AF:NA)
DYRK1B	HGNC:3092	E	322	283	DYRK1A(ENST00000647188):E322K (gnomAD-AF:NA)
DYRK1B	HGNC:3092	A	332	293	DYRK1A(ENST00000647188):A332S (gnomAD-AF:1.57e-04)
DYRK1B	HGNC:3092	D	334	295	DYRK1A(ENST00000647188):D334G (gnomAD-AF:NA)
DYRK1B	HGNC:3092	S	337	298	DYRK1A(ENST00000647188):S337F (gnomAD-AF:NA)
DYRK1B	HGNC:3092	G	339	300	DYRK1A(ENST00000647188):G339R (gnomAD-AF:NA);DYRK1A(ENST00000647188):G339W (gnomAD-AF:NA)
DYRK1B	HGNC:3092	R	412	373	DYRK1A(ENST00000647188):R412H (gnomAD-AF:3.42e-06)
DYRK1B	HGNC:3092	R	458	419	DYRK1A(ENST00000647188):R458Q (gnomAD-AF:NA)
DYRK1B	HGNC:3092	T	478	439	DYRK1A(ENST00000647188):T478I (gnomAD-AF:NA)
DENND5A	HGNC:19344	H	881	870	DENND5B(ENST00000389082):H852Y (gnomAD-AF:NA)
DENND5B	HGNC:28338	R	1226	1197	DENND5A(ENST00000328194):R1210Q (gnomAD-AF:8.72e-06)
AP2M1	HGNC:564	E	194	179	AP4M1(ENST00000359593):E193K (gnomAD-AF:8.67e-06)
AP2M1	HGNC:564	Y	292	277	AP4M1(ENST00000359593):Y284S (gnomAD-AF:6.84e-07)
UNC45A	HGNC:30594	R	768	768	UNC45B(ENST00000394570):R752Q (gnomAD-AF:7.25e-05)
UNC45A	HGNC:30594	R	792	792	UNC45B(ENST00000394570):R776W (gnomAD-AF:1.07e-04)
UNC45B	HGNC:14304	A	40	25	UNC45A(ENST00000418476):A40D (gnomAD-AF:6.84e-07)
CNNM2	HGNC:103	S	321	318	CNNM4(ENST00000377075):S245L (gnomAD-AF:NA)
CNNM2	HGNC:103	V	553	548	CNNM4(ENST00000377075):V475M (gnomAD-AF:1.37e-06)
CNNM2	HGNC:103	G	570	565	CNNM4(ENST00000377075):G492D (gnomAD-AF:NA)
CNNM2	HGNC:103	Y	822	812	CNNM4(ENST00000377075):Y716C (gnomAD-AF:NA)
CNNM4	HGNC:105	E	124	95	CNNM2(ENST00000369878):E122K (gnomAD-AF:1.39e-06)
CNNM4	HGNC:105	S	272	196	CNNM2(ENST00000369878):S269W (gnomAD-AF:NA)
CNNM4	HGNC:105	V	327	251	CNNM2(ENST00000369878):V324L (gnomAD-AF:NA)
CNNM4	HGNC:105	T	334	258	CNNM2(ENST00000369878):T331I (gnomAD-AF:NA)
CNNM4	HGNC:105	D	338	262	CNNM2(ENST00000369878):D335N (gnomAD-AF:NA)
CNNM4	HGNC:105	G	359	283	CNNM2(ENST00000369878):G356E (gnomAD-AF:NA)
CNNM4	HGNC:105	E	436	358	CNNM2(ENST00000369878):E431K (gnomAD-AF:NA)
CNNM4	HGNC:105	G	442	364	CNNM2(ENST00000369878):G437E (gnomAD-AF:NA)
SBF1	HGNC:10542	G	219	219	SBF2(ENST00000256190):G207V (gnomAD-AF:NA)
SBF1	HGNC:10542	H	1220	1213	SBF2(ENST00000256190):H1201R (gnomAD-AF:6.84e-07)
SBF1	HGNC:10542	V	1332	1320	SBF2(ENST00000256190):V1286A (gnomAD-AF:6.84e-07)
SBF2	HGNC:2135	L	1472	1423	SBF1(ENST00000380817):L1460V (gnomAD-AF:5.48e-06)
MTM1	HGNC:7448	T	138	66	MTMR2(ENST00000346299):T108M (gnomAD-AF:3.72e-06)
MTM1	HGNC:7448	C	185	113	MTMR2(ENST00000346299):C155R (gnomAD-AF:NA)
MTM1	HGNC:7448	L	429	354	MTMR2(ENST00000346299):L396P (gnomAD-AF:2.05e-06)
MTMR2	HGNC:7450	V	121	91	MTM1(ENST00000370396):V49F (gnomAD-AF:NA)
MTMR2	HGNC:7450	T	138	108	MTM1(ENST00000370396):T66I (gnomAD-AF:NA)
MTMR2	HGNC:7450	R	141	111	MTM1(ENST00000370396):R69G (gnomAD-AF:NA);MTM1(ENST00000370396):R69C (gnomAD-AF:NA)
MTMR2	HGNC:7450	L	142	112	MTM1(ENST00000370396):L70F (gnomAD-AF:NA)
MTMR2	HGNC:7450	L	159	129	MTM1(ENST00000370396):L87P (gnomAD-AF:NA)
MTMR2	HGNC:7450	L	181	151	MTM1(ENST00000370396):L109P (gnomAD-AF:NA)
MTMR2	HGNC:7450	E	229	199	MTM1(ENST00000370396):E157K (gnomAD-AF:NA)
MTMR2	HGNC:7450	P	253	221	MTM1(ENST00000370396):P179S (gnomAD-AF:NA)
MTMR2	HGNC:7450	R	258	226	MTM1(ENST00000370396):R184G (gnomAD-AF:NA)
MTMR2	HGNC:7450	T	260	228	MTM1(ENST00000370396):T186I (gnomAD-AF:NA)
MTMR2	HGNC:7450	N	263	231	MTM1(ENST00000370396):N189S (gnomAD-AF:NA)
MTMR2	HGNC:7450	Y	266	234	MTM1(ENST00000370396):Y192C (gnomAD-AF:NA)
MTMR2	HGNC:7450	L	268	236	MTM1(ENST00000370396):L194P (gnomAD-AF:NA)
MTMR2	HGNC:7450	T	271	239	MTM1(ENST00000370396):T197I (gnomAD-AF:NA)
MTMR2	HGNC:7450	Y	272	240	MTM1(ENST00000370396):Y198H (gnomAD-AF:NA)
MTMR2	HGNC:7450	V	278	246	MTM1(ENST00000370396):V204G (gnomAD-AF:NA)
MTMR2	HGNC:7450	P	279	247	MTM1(ENST00000370396):P205L (gnomAD-AF:NA)
MTMR2	HGNC:7450	L	287	255	MTM1(ENST00000370396):L213F (gnomAD-AF:NA)
MTMR2	HGNC:7450	P	300	268	MTM1(ENST00000370396):P226T (gnomAD-AF:9.12e-07)
MTMR2	HGNC:7450	V	301	269	MTM1(ENST00000370396):V227M (gnomAD-AF:NA)
MTMR2	HGNC:7450	L	302	270	MTM1(ENST00000370396):L228P (gnomAD-AF:NA)
MTMR2	HGNC:7450	W	304	272	MTM1(ENST00000370396):W230R (gnomAD-AF:NA)
MTMR2	HGNC:7450	R	315	283	MTM1(ENST00000370396):R241C (gnomAD-AF:NA)
MTMR2	HGNC:7450	S	317	285	MTM1(ENST00000370396):S243N (gnomAD-AF:NA)
MTMR2	HGNC:7450	G	322	290	MTM1(ENST00000370396):G248V (gnomAD-AF:NA)
MTMR2	HGNC:7450	Y	334	302	MTM1(ENST00000370396):Y260S (gnomAD-AF:NA)
MTMR2	HGNC:7450	I	338	306	MTM1(ENST00000370396):I264S (gnomAD-AF:NA)
MTMR2	HGNC:7450	S	394	362	MTM1(ENST00000370396):S320P (gnomAD-AF:NA)
MTMR2	HGNC:7450	W	421	388	MTM1(ENST00000370396):W346R (gnomAD-AF:NA)
MTMR2	HGNC:7450	H	449	416	MTM1(ENST00000370396):H374D (gnomAD-AF:NA)
MTMR2	HGNC:7450	G	453	420	MTM1(ENST00000370396):G378V (gnomAD-AF:NA);MTM1(ENST00000370396):G378R (gnomAD-AF:NA)
MTMR2	HGNC:7450	D	455	422	MTM1(ENST00000370396):D380V (gnomAD-AF:NA)
MTMR2	HGNC:7450	S	462	429	MTM1(ENST00000370396):S387Y (gnomAD-AF:NA)
MTMR2	HGNC:7450	D	469	436	MTM1(ENST00000370396):D394H (gnomAD-AF:NA)
MTMR2	HGNC:7450	Y	472	439	MTM1(ENST00000370396):Y397C (gnomAD-AF:NA)
MTMR2	HGNC:7450	G	477	444	MTM1(ENST00000370396):G402A (gnomAD-AF:NA);MTM1(ENST00000370396):G402R (gnomAD-AF:NA);MTM1(ENST00000370396):G402V (gnomAD-AF:NA)
MTMR2	HGNC:7450	E	479	446	MTM1(ENST00000370396):E404K (gnomAD-AF:NA);MTM1(ENST00000370396):E404D (gnomAD-AF:NA)
MTMR2	HGNC:7450	W	486	453	MTM1(ENST00000370396):W411C (gnomAD-AF:NA)
MTMR2	HGNC:7450	G	490	457	MTM1(ENST00000370396):G415E (gnomAD-AF:NA)
MTMR2	HGNC:7450	R	496	463	MTM1(ENST00000370396):R421L (gnomAD-AF:NA);MTM1(ENST00000370396):R421Q (gnomAD-AF:9.15e-07)
MTMR2	HGNC:7450	P	512	478	MTM1(ENST00000370396):P436L (gnomAD-AF:NA)
MTMR2	HGNC:7450	I	518	484	MTM1(ENST00000370396):I442N (gnomAD-AF:NA)
MTMR2	HGNC:7450	D	519	485	MTM1(ENST00000370396):D443A (gnomAD-AF:NA)
MTMR2	HGNC:7450	F	534	500	MTM1(ENST00000370396):F458V (gnomAD-AF:NA)
MTMR2	HGNC:7450	N	535	501	MTM1(ENST00000370396):N459I (gnomAD-AF:NA)
MTMR2	HGNC:7450	L	539	505	MTM1(ENST00000370396):L463S (gnomAD-AF:NA);MTM1(ENST00000370396):L463W (gnomAD-AF:NA)
MTMR2	HGNC:7450	H	545	511	MTM1(ENST00000370396):H469D (gnomAD-AF:NA)
MTMR2	HGNC:7450	G	552	518	MTM1(ENST00000370396):G476V (gnomAD-AF:NA)
MTMR2	HGNC:7450	F	554	520	MTM1(ENST00000370396):F478S (gnomAD-AF:NA)
MTMR2	HGNC:7450	W	575	541	MTM1(ENST00000370396):W499R (gnomAD-AF:NA)
MTMR2	HGNC:7450	I	578	544	MTM1(ENST00000370396):I502K (gnomAD-AF:NA)
DLX5	HGNC:2918	Y	137	97	DLX3(ENST00000434704):Y88C (gnomAD-AF:1.12e-05)
DLX5	HGNC:2918	W	226	184	MSX1(ENST00000382723):W219R (gnomAD-AF:NA)
DLX5	HGNC:2918	Q	228	186	DLX3(ENST00000434704):Q178H (gnomAD-AF:NA)
DLX5	HGNC:2918	N	229	187	DLX3(ENST00000434704):N179K (gnomAD-AF:NA)
DLX5	HGNC:2918	P	254	212	MSX1(ENST00000382723):P247S (gnomAD-AF:2.60e-05)
DLX3	HGNC:2916	Y	203	153	DLX5(ENST00000648378):Y161H (gnomAD-AF:NA)
DLX3	HGNC:2916	L	212	162	DLX5(ENST00000648378):L170P (gnomAD-AF:NA)
DLX3	HGNC:2916	W	226	176	MSX1(ENST00000382723):W219R (gnomAD-AF:NA)
MSX1	HGNC:7391	P	185	178	MSX2(ENST00000239243):P148H (gnomAD-AF:NA);MSX2(ENST00000239243):P148L (gnomAD-AF:NA)
MSX1	HGNC:7391	Y	203	196	DLX5(ENST00000648378):Y161H (gnomAD-AF:NA)
MSX1	HGNC:7391	Q	228	221	DLX3(ENST00000434704):Q178H (gnomAD-AF:NA)
MSX1	HGNC:7391	N	229	222	DLX3(ENST00000434704):N179K (gnomAD-AF:NA)
MSX2	HGNC:7392	Y	203	166	DLX5(ENST00000648378):Y161H (gnomAD-AF:NA)
MSX2	HGNC:7392	W	226	189	MSX1(ENST00000382723):W219R (gnomAD-AF:NA)
MSX2	HGNC:7392	Q	228	191	DLX3(ENST00000434704):Q178H (gnomAD-AF:NA)
MSX2	HGNC:7392	N	229	192	DLX3(ENST00000434704):N179K (gnomAD-AF:NA)
MSX2	HGNC:7392	P	254	217	MSX1(ENST00000382723):P247S (gnomAD-AF:2.60e-05)
PIK3R1	HGNC:8979	W	349	333	PIK3R2(ENST00000222254):W330G (gnomAD-AF:NA)
PIK3R1	HGNC:8979	F	371	355	PIK3R2(ENST00000222254):F352L (gnomAD-AF:NA)
PIK3R1	HGNC:8979	G	392	376	PIK3R2(ENST00000222254):G373R (gnomAD-AF:NA)
PIK3R1	HGNC:8979	K	395	379	PIK3R2(ENST00000222254):K376E (gnomAD-AF:NA)
PIK3R1	HGNC:8979	D	576	560	PIK3R2(ENST00000222254):D557Y (gnomAD-AF:NA);PIK3R2(ENST00000222254):D557H (gnomAD-AF:6.57e-06)
PIK3R1	HGNC:8979	N	580	564	PIK3R2(ENST00000222254):N561D (gnomAD-AF:NA)
PIK3R1	HGNC:8979	K	583	567	PIK3R2(ENST00000222254):K564E (gnomAD-AF:NA)
PIK3R1	HGNC:8979	P	584	568	PIK3R2(ENST00000222254):P565L (gnomAD-AF:6.86e-07)
PIK3R1	HGNC:8979	S	669	652	PIK3R2(ENST00000222254):S650G (gnomAD-AF:NA)
PIK3R2	HGNC:8980	T	385	366	PIK3R1(ENST00000521381):T369I (gnomAD-AF:NA)
PIK3R2	HGNC:8980	F	503	484	PIK3R1(ENST00000521381):F487S (gnomAD-AF:NA)
PIK3R2	HGNC:8980	R	578	559	PIK3R1(ENST00000521381):R562H (gnomAD-AF:4.79e-06)
PIK3R2	HGNC:8980	N	580	561	PIK3R1(ENST00000521381):N564D (gnomAD-AF:NA);PIK3R1(ENST00000521381):N564K (gnomAD-AF:NA)
PIK3R2	HGNC:8980	K	583	564	PIK3R1(ENST00000521381):K567E (gnomAD-AF:NA)
PIK3R2	HGNC:8980	R	666	647	PIK3R1(ENST00000521381):R649Q (gnomAD-AF:2.48e-06);PIK3R1(ENST00000521381):R649W (gnomAD-AF:NA)
NFIX	HGNC:7788	R	39	38	NFIB(ENST00000380953):R39C (gnomAD-AF:NA)
NFIX	HGNC:7788	C	104	103	NFIA(ENST00000403491):C103S (gnomAD-AF:NA)
NFIX	HGNC:7788	D	110	109	NFIB(ENST00000380953):D110E (gnomAD-AF:NA)
NFIX	HGNC:7788	K	114	113	NFIB(ENST00000380953):K114E (gnomAD-AF:NA);NFIB(ENST00000380953):K114T (gnomAD-AF:NA)
NFIX	HGNC:7788	C	120	119	NFIA(ENST00000403491):C119Y (gnomAD-AF:NA)
NFIX	HGNC:7788	R	122	121	NFIA(ENST00000403491):R121C (gnomAD-AF:NA)
NFIX	HGNC:7788	K	126	125	NFIA(ENST00000403491):K125E (gnomAD-AF:NA)
NFIX	HGNC:7788	K	126	125	NFIB(ENST00000380953):K126E (gnomAD-AF:NA)
NFIX	HGNC:7788	L	132	131	NFIB(ENST00000380953):L132P (gnomAD-AF:NA)
NFIX	HGNC:7788	G	148	147	NFIA(ENST00000403491):G147D (gnomAD-AF:NA)
NFIA	HGNC:7784	A	28	27	NFIB(ENST00000380953):A28V (gnomAD-AF:NA)
NFIA	HGNC:7784	W	31	30	NFIX(ENST00000592199):W30R (gnomAD-AF:NA)
NFIA	HGNC:7784	R	39	38	NFIB(ENST00000380953):R39C (gnomAD-AF:NA)
NFIA	HGNC:7784	R	39	38	NFIX(ENST00000592199):R38H (gnomAD-AF:NA)
NFIA	HGNC:7784	H	45	44	NFIX(ENST00000592199):H44D (gnomAD-AF:NA)
NFIA	HGNC:7784	M	49	48	NFIX(ENST00000592199):M48V (gnomAD-AF:NA);NFIX(ENST00000592199):M48K (gnomAD-AF:NA)
NFIA	HGNC:7784	E	60	59	NFIX(ENST00000592199):E59K (gnomAD-AF:NA)
NFIA	HGNC:7784	E	64	63	NFIX(ENST00000592199):E63K (gnomAD-AF:NA)
NFIA	HGNC:7784	L	80	79	NFIX(ENST00000592199):L79P (gnomAD-AF:NA)
NFIA	HGNC:7784	S	107	106	NFIX(ENST00000592199):S106P (gnomAD-AF:NA);NFIX(ENST00000592199):S106Y (gnomAD-AF:NA);NFIX(ENST00000592199):S106F (gnomAD-AF:NA)
NFIA	HGNC:7784	D	110	109	NFIB(ENST00000380953):D110E (gnomAD-AF:NA)
NFIA	HGNC:7784	D	110	109	NFIX(ENST00000592199):D109Y (gnomAD-AF:NA)
NFIA	HGNC:7784	G	113	112	NFIX(ENST00000592199):G112V (gnomAD-AF:NA)
NFIA	HGNC:7784	K	114	113	NFIB(ENST00000380953):K114E (gnomAD-AF:NA);NFIB(ENST00000380953):K114T (gnomAD-AF:NA)
NFIA	HGNC:7784	K	114	113	NFIX(ENST00000592199):K113E (gnomAD-AF:NA)
NFIA	HGNC:7784	R	116	115	NFIX(ENST00000592199):R115Q (gnomAD-AF:NA)
NFIA	HGNC:7784	R	117	116	NFIX(ENST00000592199):R116P (gnomAD-AF:NA);NFIX(ENST00000592199):R116W (gnomAD-AF:NA);NFIX(ENST00000592199):R116Q (gnomAD-AF:NA)
NFIA	HGNC:7784	C	120	119	NFIX(ENST00000592199):C119R (gnomAD-AF:NA)
NFIA	HGNC:7784	R	122	121	NFIX(ENST00000592199):R121C (gnomAD-AF:NA)
NFIA	HGNC:7784	K	126	125	NFIB(ENST00000380953):K126E (gnomAD-AF:NA)
NFIA	HGNC:7784	K	126	125	NFIX(ENST00000592199):K125E (gnomAD-AF:NA)
NFIA	HGNC:7784	W	128	127	NFIX(ENST00000592199):W127C (gnomAD-AF:NA)
NFIA	HGNC:7784	R	129	128	NFIX(ENST00000592199):R128Q (gnomAD-AF:NA);NFIX(ENST00000592199):R128W (gnomAD-AF:NA)
NFIA	HGNC:7784	L	132	131	NFIB(ENST00000380953):L132P (gnomAD-AF:NA)
NFIA	HGNC:7784	V	133	132	NFIX(ENST00000592199):V132F (gnomAD-AF:NA)
NFIA	HGNC:7784	F	138	137	NFIX(ENST00000592199):F137C (gnomAD-AF:NA)
NFIA	HGNC:7784	G	140	139	NFIX(ENST00000592199):G139E (gnomAD-AF:NA)
NFIA	HGNC:7784	P	142	141	NFIX(ENST00000592199):P141T (gnomAD-AF:NA)
NFIA	HGNC:7784	G	148	147	NFIX(ENST00000592199):G147E (gnomAD-AF:NA)
NFIA	HGNC:7784	C	157	156	NFIX(ENST00000592199):C156S (gnomAD-AF:NA)
NFIA	HGNC:7784	V	164	163	NFIX(ENST00000592199):V163G (gnomAD-AF:NA)
NFIB	HGNC:7785	W	31	31	NFIX(ENST00000592199):W30R (gnomAD-AF:NA)
NFIB	HGNC:7785	R	39	39	NFIX(ENST00000592199):R38H (gnomAD-AF:NA)
NFIB	HGNC:7785	H	45	45	NFIX(ENST00000592199):H44D (gnomAD-AF:NA)
NFIB	HGNC:7785	M	49	49	NFIX(ENST00000592199):M48V (gnomAD-AF:NA);NFIX(ENST00000592199):M48K (gnomAD-AF:NA)
NFIB	HGNC:7785	E	60	60	NFIX(ENST00000592199):E59K (gnomAD-AF:NA)
NFIB	HGNC:7785	E	64	64	NFIX(ENST00000592199):E63K (gnomAD-AF:NA)
NFIB	HGNC:7785	L	80	80	NFIX(ENST00000592199):L79P (gnomAD-AF:NA)
NFIB	HGNC:7785	C	104	104	NFIA(ENST00000403491):C103S (gnomAD-AF:NA)
NFIB	HGNC:7785	S	107	107	NFIX(ENST00000592199):S106P (gnomAD-AF:NA);NFIX(ENST00000592199):S106Y (gnomAD-AF:NA);NFIX(ENST00000592199):S106F (gnomAD-AF:NA)
NFIB	HGNC:7785	D	110	110	NFIX(ENST00000592199):D109Y (gnomAD-AF:NA)
NFIB	HGNC:7785	G	113	113	NFIX(ENST00000592199):G112V (gnomAD-AF:NA)
NFIB	HGNC:7785	K	114	114	NFIX(ENST00000592199):K113E (gnomAD-AF:NA)
NFIB	HGNC:7785	R	116	116	NFIX(ENST00000592199):R115Q (gnomAD-AF:NA)
NFIB	HGNC:7785	R	117	117	NFIX(ENST00000592199):R116P (gnomAD-AF:NA);NFIX(ENST00000592199):R116W (gnomAD-AF:NA);NFIX(ENST00000592199):R116Q (gnomAD-AF:NA)
NFIB	HGNC:7785	C	120	120	NFIA(ENST00000403491):C119Y (gnomAD-AF:NA)
NFIB	HGNC:7785	C	120	120	NFIX(ENST00000592199):C119R (gnomAD-AF:NA)
NFIB	HGNC:7785	R	122	122	NFIA(ENST00000403491):R121C (gnomAD-AF:NA)
NFIB	HGNC:7785	R	122	122	NFIX(ENST00000592199):R121C (gnomAD-AF:NA)
NFIB	HGNC:7785	K	126	126	NFIA(ENST00000403491):K125E (gnomAD-AF:NA)
NFIB	HGNC:7785	K	126	126	NFIX(ENST00000592199):K125E (gnomAD-AF:NA)
NFIB	HGNC:7785	W	128	128	NFIX(ENST00000592199):W127C (gnomAD-AF:NA)
NFIB	HGNC:7785	R	129	129	NFIX(ENST00000592199):R128Q (gnomAD-AF:NA);NFIX(ENST00000592199):R128W (gnomAD-AF:NA)
NFIB	HGNC:7785	V	133	133	NFIX(ENST00000592199):V132F (gnomAD-AF:NA)
NFIB	HGNC:7785	F	138	138	NFIX(ENST00000592199):F137C (gnomAD-AF:NA)
NFIB	HGNC:7785	G	140	140	NFIX(ENST00000592199):G139E (gnomAD-AF:NA)
NFIB	HGNC:7785	P	142	142	NFIX(ENST00000592199):P141T (gnomAD-AF:NA)
NFIB	HGNC:7785	G	148	148	NFIA(ENST00000403491):G147D (gnomAD-AF:NA)
NFIB	HGNC:7785	G	148	148	NFIX(ENST00000592199):G147E (gnomAD-AF:NA)
NFIB	HGNC:7785	C	157	157	NFIX(ENST00000592199):C156S (gnomAD-AF:NA)
NFIB	HGNC:7785	V	164	164	NFIX(ENST00000592199):V163G (gnomAD-AF:NA)
ANTXR2	HGNC:21732	I	317	283	ANTXR1(ENST00000303714):I285N (gnomAD-AF:NA)
ANTXR2	HGNC:21732	G	435	382	ANTXR1(ENST00000303714):G384S (gnomAD-AF:NA)
ANTXR1	HGNC:21014	L	77	45	ANTXR2(ENST00000403729):L45R (gnomAD-AF:6.57e-06);ANTXR2(ENST00000403729):L45P (gnomAD-AF:6.88e-07)
ANTXR1	HGNC:21014	S	113	81	ANTXR2(ENST00000403729):S81P (gnomAD-AF:6.89e-07)
ANTXR1	HGNC:21014	C	252	220	ANTXR2(ENST00000403729):C218R (gnomAD-AF:5.83e-06)
ANTXR1	HGNC:21014	G	435	384	ANTXR2(ENST00000403729):G382C (gnomAD-AF:NA)
EFEMP2	HGNC:3219	Y	411	347	EFEMP1(ENST00000355426):Y397H (gnomAD-AF:6.58e-06)
EFEMP2	HGNC:3219	A	422	358	FBLN5(ENST00000342058):A363T (gnomAD-AF:5.45e-05)
EFEMP1	HGNC:3218	E	188	176	EFEMP2(ENST00000307998):E126K (gnomAD-AF:1.12e-05)
EFEMP1	HGNC:3218	C	189	177	EFEMP2(ENST00000307998):C127R (gnomAD-AF:6.84e-07)
EFEMP1	HGNC:3218	D	266	254	EFEMP2(ENST00000307998):D203A (gnomAD-AF:1.37e-06)
EFEMP1	HGNC:3218	R	343	330	EFEMP2(ENST00000307998):R279C (gnomAD-AF:2.74e-06)
EFEMP1	HGNC:3218	N	377	363	EFEMP2(ENST00000307998):N313I (gnomAD-AF:NA)
EFEMP1	HGNC:3218	R	390	376	EFEMP2(ENST00000307998):R326G (gnomAD-AF:6.84e-07)
EFEMP1	HGNC:3218	A	461	447	EFEMP2(ENST00000307998):A397T (gnomAD-AF:2.05e-06)
FBLN5	HGNC:3602	R	83	71	EFEMP2(ENST00000307998):R83C (gnomAD-AF:1.86e-06)
FBLN5	HGNC:3602	E	188	130	EFEMP2(ENST00000307998):E126K (gnomAD-AF:1.12e-05)
FBLN5	HGNC:3602	C	189	131	EFEMP2(ENST00000307998):C127R (gnomAD-AF:6.84e-07)
FBLN5	HGNC:3602	D	266	207	EFEMP2(ENST00000307998):D203A (gnomAD-AF:1.37e-06)
FBLN5	HGNC:3602	R	290	231	EFEMP2(ENST00000307998):R227C (gnomAD-AF:1.37e-06)
FBLN5	HGNC:3602	R	343	284	EFEMP2(ENST00000307998):R279C (gnomAD-AF:2.74e-06)
FBLN5	HGNC:3602	R	390	331	EFEMP2(ENST00000307998):R326G (gnomAD-AF:6.84e-07)
FBLN5	HGNC:3602	A	461	402	EFEMP2(ENST00000307998):A397T (gnomAD-AF:2.05e-06)
DNAJB2	HGNC:5228	A	51	50	DNAJB6(ENST00000262177):A50V (gnomAD-AF:5.49e-06)
DNAJB2	HGNC:5228	G	80	79	DNAJB6(ENST00000262177):G79D (gnomAD-AF:6.92e-07)
DNAJB2	HGNC:5228	F	93	92	DNAJB6(ENST00000262177):F89I (gnomAD-AF:6.57e-06);DNAJB6(ENST00000262177):F89L (gnomAD-AF:NA)
DNAJB2	HGNC:5228	F	95	94	DNAJB6(ENST00000262177):F91I (gnomAD-AF:NA);DNAJB6(ENST00000262177):F91L (gnomAD-AF:NA);DNAJB6(ENST00000262177):F91V (gnomAD-AF:NA)
DNAJB2	HGNC:5228	F	97	96	DNAJB6(ENST00000262177):F93L (gnomAD-AF:6.84e-07)
DNAJB2	HGNC:5228	P	101	99	DNAJB6(ENST00000262177):P96R (gnomAD-AF:NA);DNAJB6(ENST00000262177):P96L (gnomAD-AF:NA)
DNAJB6	HGNC:14888	Y	6	5	DNAJB2(ENST00000336576):Y5C (gnomAD-AF:1.30e-05)
MYT1	HGNC:7622	G	209	172	MYT1L(ENST00000647738):G209R (gnomAD-AF:NA);MYT1L(ENST00000647738):G209S (gnomAD-AF:1.37e-06)
MYT1	HGNC:7622	C	507	442	MYT1L(ENST00000647738):C506R (gnomAD-AF:NA)
MYT1	HGNC:7622	C	512	447	MYT1L(ENST00000647738):C511Y (gnomAD-AF:NA)
MYT1	HGNC:7622	G	514	449	MYT1L(ENST00000647738):G513V (gnomAD-AF:NA)
MYT1	HGNC:7622	G	516	451	MYT1L(ENST00000647738):G515S (gnomAD-AF:6.84e-07)
MYT1	HGNC:7622	L	521	456	MYT1L(ENST00000647738):L520P (gnomAD-AF:NA)
MYT1	HGNC:7622	H	525	460	MYT1L(ENST00000647738):H524N (gnomAD-AF:NA)
MYT1	HGNC:7622	R	526	461	MYT1L(ENST00000647738):R525L (gnomAD-AF:NA);MYT1L(ENST00000647738):R525C (gnomAD-AF:NA)
MYT1	HGNC:7622	S	529	464	MYT1L(ENST00000647738):S528F (gnomAD-AF:NA)
MYT1	HGNC:7622	G	530	465	MYT1L(ENST00000647738):G529R (gnomAD-AF:NA)
MYT1	HGNC:7622	G	558	493	MYT1L(ENST00000647738):G557V (gnomAD-AF:NA)
MYT1	HGNC:7622	G	560	495	MYT1L(ENST00000647738):G559W (gnomAD-AF:NA)
MYT1	HGNC:7622	H	561	496	MYT1L(ENST00000647738):H560Y (gnomAD-AF:NA)
MYT1	HGNC:7622	V	562	497	MYT1L(ENST00000647738):V561D (gnomAD-AF:NA)
MYT1	HGNC:7622	R	566	501	MYT1L(ENST00000647738):R565S (gnomAD-AF:NA)
MYT1	HGNC:7622	R	570	505	MYT1L(ENST00000647738):R569Q (gnomAD-AF:NA)
MYT1	HGNC:7622	G	574	509	MYT1L(ENST00000647738):G573R (gnomAD-AF:NA)
MYT1	HGNC:7622	A	579	514	MYT1L(ENST00000647738):A578V (gnomAD-AF:NA)
MYT1	HGNC:7622	N	637	572	MYT1L(ENST00000647738):N633S (gnomAD-AF:NA)
MYT1	HGNC:7622	S	940	830	MYT1L(ENST00000647738):S891G (gnomAD-AF:NA)
MYT1	HGNC:7622	R	1075	965	MYT1L(ENST00000647738):R1026S (gnomAD-AF:NA)
LMX1B	HGNC:6654	R	228	223	LMX1A(ENST00000342310):R199G (gnomAD-AF:NA)
LMX1A	HGNC:6653	C	61	38	LMX1B(ENST00000373474):C59R (gnomAD-AF:NA)
LMX1A	HGNC:6653	C	86	62	LMX1B(ENST00000373474):C83W (gnomAD-AF:NA)
LMX1A	HGNC:6653	C	89	65	LMX1B(ENST00000373474):C86Y (gnomAD-AF:NA);LMX1B(ENST00000373474):C86S (gnomAD-AF:NA)
LMX1A	HGNC:6653	Y	107	81	LMX1B(ENST00000373474):Y102C (gnomAD-AF:NA)
LMX1A	HGNC:6653	D	111	85	LMX1B(ENST00000373474):D106A (gnomAD-AF:NA)
LMX1A	HGNC:6653	C	123	97	LMX1B(ENST00000373474):C118Y (gnomAD-AF:NA)
LMX1A	HGNC:6653	C	145	119	LMX1B(ENST00000373474):C140F (gnomAD-AF:NA);LMX1B(ENST00000373474):C140Y (gnomAD-AF:NA)
LMX1A	HGNC:6653	C	148	122	LMX1B(ENST00000373474):C143S (gnomAD-AF:NA);LMX1B(ENST00000373474):C143Y (gnomAD-AF:NA)
LMX1A	HGNC:6653	C	151	125	LMX1B(ENST00000373474):C146Y (gnomAD-AF:NA)
LMX1A	HGNC:6653	L	169	143	LMX1B(ENST00000373474):L164P (gnomAD-AF:NA)
LMX1A	HGNC:6653	R	228	199	LMX1B(ENST00000373474):R223W (gnomAD-AF:1.24e-06);LMX1B(ENST00000373474):R223Q (gnomAD-AF:NA)
LMX1A	HGNC:6653	Q	235	206	LMX1B(ENST00000373474):Q230K (gnomAD-AF:NA)
LMX1A	HGNC:6653	A	241	212	LMX1B(ENST00000373474):A236P (gnomAD-AF:NA)
LMX1A	HGNC:6653	R	251	222	LMX1B(ENST00000373474):R246Q (gnomAD-AF:NA)
LMX1A	HGNC:6653	R	254	225	LMX1B(ENST00000373474):R249G (gnomAD-AF:NA)
LMX1A	HGNC:6653	L	257	228	LMX1B(ENST00000373474):L252Q (gnomAD-AF:NA)
LMX1A	HGNC:6653	R	266	237	LMX1B(ENST00000373474):R261L (gnomAD-AF:NA);LMX1B(ENST00000373474):R261C (gnomAD-AF:2.74e-06)
LMX1A	HGNC:6653	V	267	238	LMX1B(ENST00000373474):V262M (gnomAD-AF:6.84e-07)
LMX1A	HGNC:6653	V	270	241	LMX1B(ENST00000373474):V265L (gnomAD-AF:NA);LMX1B(ENST00000373474):V265F (gnomAD-AF:NA);LMX1B(ENST00000373474):V265G (gnomAD-AF:NA)
LMX1A	HGNC:6653	W	271	242	LMX1B(ENST00000373474):W266S (gnomAD-AF:NA);LMX1B(ENST00000373474):W266R (gnomAD-AF:NA)
LMX1A	HGNC:6653	N	274	245	LMX1B(ENST00000373474):N269K (gnomAD-AF:NA)
LMX1A	HGNC:6653	R	276	247	LMX1B(ENST00000373474):R271T (gnomAD-AF:NA)
ITPR1	HGNC:6180	T	1463	1443	ITPR3(ENST00000605930):T1424M (gnomAD-AF:7.14e-07)
ITPR1	HGNC:6180	R	2664	2605	ITPR3(ENST00000605930):R2524C (gnomAD-AF:NA)
ITPR3	HGNC:6182	D	34	33	ITPR1(ENST00000649015):D34N (gnomAD-AF:NA)
ITPR3	HGNC:6182	R	36	35	ITPR1(ENST00000649015):R36C (gnomAD-AF:NA);ITPR1(ENST00000649015):R36H (gnomAD-AF:6.85e-07)
ITPR3	HGNC:6182	R	243	242	ITPR1(ENST00000649015):R241K (gnomAD-AF:NA)
ITPR3	HGNC:6182	H	246	245	ITPR1(ENST00000649015):H244P (gnomAD-AF:NA);ITPR1(ENST00000649015):H244R (gnomAD-AF:NA)
ITPR3	HGNC:6182	E	248	247	ITPR1(ENST00000649015):E246K (gnomAD-AF:NA)
ITPR3	HGNC:6182	F	252	251	ITPR1(ENST00000649015):F250L (gnomAD-AF:NA)
ITPR3	HGNC:6182	T	269	268	ITPR1(ENST00000649015):T267R (gnomAD-AF:NA);ITPR1(ENST00000649015):T267M (gnomAD-AF:NA)
ITPR3	HGNC:6182	R	271	270	ITPR1(ENST00000649015):R269L (gnomAD-AF:NA);ITPR1(ENST00000649015):R269W (gnomAD-AF:NA)
ITPR3	HGNC:6182	A	277	276	ITPR1(ENST00000649015):A275T (gnomAD-AF:NA)
ITPR3	HGNC:6182	S	279	278	ITPR1(ENST00000649015):S277I (gnomAD-AF:NA);ITPR1(ENST00000649015):S277G (gnomAD-AF:NA)
ITPR3	HGNC:6182	P	374	371	ITPR1(ENST00000649015):P372L (gnomAD-AF:NA)
ITPR3	HGNC:6182	R	506	503	ITPR1(ENST00000649015):R504G (gnomAD-AF:NA)
ITPR3	HGNC:6182	R	508	505	ITPR1(ENST00000649015):R506W (gnomAD-AF:4.96e-06)
ITPR3	HGNC:6182	R	513	510	ITPR1(ENST00000649015):R511G (gnomAD-AF:NA)
ITPR3	HGNC:6182	E	514	511	ITPR1(ENST00000649015):E512K (gnomAD-AF:NA)
ITPR3	HGNC:6182	Y	570	567	ITPR1(ENST00000649015):Y567S (gnomAD-AF:NA);ITPR1(ENST00000649015):Y567H (gnomAD-AF:NA);ITPR1(ENST00000649015):Y567C (gnomAD-AF:NA)
ITPR3	HGNC:6182	R	571	568	ITPR1(ENST00000649015):R568G (gnomAD-AF:6.86e-07)
ITPR3	HGNC:6182	K	572	569	ITPR1(ENST00000649015):K569E (gnomAD-AF:NA)
ITPR3	HGNC:6182	T	597	594	ITPR1(ENST00000649015):T594I (gnomAD-AF:NA)
ITPR3	HGNC:6182	L	608	605	ITPR1(ENST00000649015):L605F (gnomAD-AF:NA)
ITPR3	HGNC:6182	L	640	637	ITPR1(ENST00000649015):L637I (gnomAD-AF:NA)
ITPR3	HGNC:6182	I	899	891	ITPR1(ENST00000649015):I895V (gnomAD-AF:2.06e-06)
ITPR3	HGNC:6182	H	1324	1285	ITPR1(ENST00000649015):H1304Q (gnomAD-AF:6.85e-07)
ITPR3	HGNC:6182	V	1465	1426	ITPR1(ENST00000649015):V1445M (gnomAD-AF:NA)
ITPR3	HGNC:6182	L	1584	1544	ITPR1(ENST00000649015):L1564P (gnomAD-AF:NA)
ITPR3	HGNC:6182	L	1712	1669	ITPR1(ENST00000649015):L1688P (gnomAD-AF:NA)
ITPR3	HGNC:6182	G	1867	1764	ITPR1(ENST00000649015):G1843R (gnomAD-AF:NA)
ITPR3	HGNC:6182	T	2493	2354	ITPR1(ENST00000649015):T2434I (gnomAD-AF:NA)
ITPR3	HGNC:6182	S	2500	2361	ITPR1(ENST00000649015):S2441N (gnomAD-AF:NA)
ITPR3	HGNC:6182	I	2508	2369	ITPR1(ENST00000649015):I2449V (gnomAD-AF:NA)
ITPR3	HGNC:6182	L	2510	2371	ITPR1(ENST00000649015):L2451P (gnomAD-AF:NA)
ITPR3	HGNC:6182	V	2605	2465	ITPR1(ENST00000649015):V2546M (gnomAD-AF:NA)
ITPR3	HGNC:6182	G	2613	2473	ITPR1(ENST00000649015):G2554R (gnomAD-AF:6.84e-07)
ITPR3	HGNC:6182	L	2651	2511	ITPR1(ENST00000649015):L2592P (gnomAD-AF:NA)
ITPR3	HGNC:6182	G	2654	2514	ITPR1(ENST00000649015):G2595A (gnomAD-AF:NA);ITPR1(ENST00000649015):G2595E (gnomAD-AF:NA)
ITPR3	HGNC:6182	I	2657	2517	ITPR1(ENST00000649015):I2598T (gnomAD-AF:NA)
ITPR3	HGNC:6182	T	2659	2519	ITPR1(ENST00000649015):T2600P (gnomAD-AF:NA)
ITPR3	HGNC:6182	L	2663	2523	ITPR1(ENST00000649015):L2604P (gnomAD-AF:NA)
ARF1	HGNC:652	L	16	12	ARF3(ENST00000256682):L12V (gnomAD-AF:NA)
ARF1	HGNC:652	R	23	19	ARF3(ENST00000256682):R19C (gnomAD-AF:NA)
ARF1	HGNC:652	T	36	32	ARF3(ENST00000256682):T32N (gnomAD-AF:NA)
ARF1	HGNC:652	P	51	47	ARF3(ENST00000256682):P47S (gnomAD-AF:NA)
ARF1	HGNC:652	D	76	67	ARF3(ENST00000256682):D67V (gnomAD-AF:NA)
ARF1	HGNC:652	D	102	93	ARF3(ENST00000256682):D93N (gnomAD-AF:NA)
ARF1	HGNC:652	K	136	127	ARF3(ENST00000256682):K127E (gnomAD-AF:NA)
ARF3	HGNC:654	R	23	19	ARF1(ENST00000272102):R19C (gnomAD-AF:NA)
ARF3	HGNC:654	Y	39	35	ARF1(ENST00000272102):Y35D (gnomAD-AF:NA)
ARF3	HGNC:654	T	52	48	ARF1(ENST00000272102):T48I (gnomAD-AF:NA)
ARF3	HGNC:654	F	55	51	ARF1(ENST00000272102):F51L (gnomAD-AF:NA)
ARF3	HGNC:654	V	77	68	ARF1(ENST00000272102):V68M (gnomAD-AF:NA)
ARF3	HGNC:654	R	108	99	ARF1(ENST00000272102):R99C (gnomAD-AF:NA);ARF1(ENST00000272102):R99H (gnomAD-AF:NA)
ARF3	HGNC:654	K	136	127	ARF1(ENST00000272102):K127E (gnomAD-AF:NA)
ARF3	HGNC:654	P	140	131	ARF1(ENST00000272102):P131R (gnomAD-AF:NA);ARF1(ENST00000272102):P131L (gnomAD-AF:NA)
SMO	HGNC:11119	Y	340	322	FZD6(ENST00000358755):Y290C (gnomAD-AF:NA)
FZD6	HGNC:4044	F	269	220	SMO(ENST00000249373):F252L (gnomAD-AF:5.52e-05)
FZD4	HGNC:4042	G	585	409	FZD2(ENST00000315323):G434S (gnomAD-AF:NA);FZD2(ENST00000315323):G434V (gnomAD-AF:NA);FZD2(ENST00000315323):G434A (gnomAD-AF:NA)
FZD2	HGNC:4040	Y	129	52	FZD4(ENST00000531380):Y58C (gnomAD-AF:NA)
FZD2	HGNC:4040	T	132	55	FZD4(ENST00000531380):T61I (gnomAD-AF:NA)
FZD2	HGNC:4040	I	185	107	FZD4(ENST00000531380):I114T (gnomAD-AF:NA);FZD4(ENST00000531380):I114N (gnomAD-AF:NA)
FZD2	HGNC:4040	C	340	225	FZD4(ENST00000531380):C204Y (gnomAD-AF:NA)
FZD2	HGNC:4040	W	366	251	FZD4(ENST00000531380):W226R (gnomAD-AF:NA)
FZD2	HGNC:4040	R	387	272	FZD4(ENST00000531380):R247K (gnomAD-AF:NA)
FZD2	HGNC:4040	R	393	278	FZD4(ENST00000531380):R253C (gnomAD-AF:4.96e-06)
FZD2	HGNC:4040	I	396	281	FZD4(ENST00000531380):I256V (gnomAD-AF:5.20e-04)
FZD2	HGNC:4040	I	498	347	FZD4(ENST00000531380):I322F (gnomAD-AF:NA)
FZD2	HGNC:4040	A	527	376	FZD4(ENST00000531380):A351P (gnomAD-AF:NA)
FZD2	HGNC:4040	G	696	536	FZD4(ENST00000531380):G492R (gnomAD-AF:NA)
PAK3	HGNC:8592	S	112	105	PAK1(ENST00000356341):S110T (gnomAD-AF:NA)
PAK3	HGNC:8592	P	123	116	PAK1(ENST00000356341):P121S (gnomAD-AF:NA);PAK1(ENST00000356341):P121L (gnomAD-AF:NA)
PAK3	HGNC:8592	Y	133	126	PAK1(ENST00000356341):Y131C (gnomAD-AF:NA);PAK1(ENST00000356341):Y131N (gnomAD-AF:NA)
PAK3	HGNC:8592	S	135	128	PAK1(ENST00000356341):S133P (gnomAD-AF:NA)
PAK3	HGNC:8592	Y	144	137	PAK1(ENST00000356341):Y142H (gnomAD-AF:NA)
PAK3	HGNC:8592	M	145	138	PAK1(ENST00000356341):M143T (gnomAD-AF:NA);PAK1(ENST00000356341):M143V (gnomAD-AF:NA);PAK1(ENST00000356341):M143K (gnomAD-AF:NA)
PAK3	HGNC:8592	V	292	282	PAK1(ENST00000356341):V284M (gnomAD-AF:6.91e-07)
PAK3	HGNC:8592	Q	308	298	PAK2(ENST00000327134):Q279P (gnomAD-AF:NA)
PAK3	HGNC:8592	R	429	419	PAK1(ENST00000356341):R421W (gnomAD-AF:6.84e-07)
PAK3	HGNC:8592	Y	437	427	PAK1(ENST00000356341):Y429C (gnomAD-AF:NA)
PAK3	HGNC:8592	D	454	444	PAK2(ENST00000327134):D425N (gnomAD-AF:NA)
PAK3	HGNC:8592	L	478	468	PAK1(ENST00000356341):L470Q (gnomAD-AF:NA);PAK1(ENST00000356341):L470R (gnomAD-AF:NA)
PAK3	HGNC:8592	Y	482	472	PAK1(ENST00000356341):Y474H (gnomAD-AF:NA)
PAK3	HGNC:8592	I	484	474	PAK1(ENST00000356341):I476T (gnomAD-AF:NA)
PAK1	HGNC:8590	V	304	296	PAK3(ENST00000372007):V294M (gnomAD-AF:NA)
PAK1	HGNC:8590	Q	308	300	PAK2(ENST00000327134):Q279P (gnomAD-AF:NA)
PAK1	HGNC:8590	V	336	328	PAK3(ENST00000372007):V326L (gnomAD-AF:NA)
PAK1	HGNC:8590	A	375	367	PAK3(ENST00000372007):A365E (gnomAD-AF:NA)
PAK1	HGNC:8590	D	397	389	PAK3(ENST00000372007):D387N (gnomAD-AF:NA)
PAK1	HGNC:8590	Y	437	429	PAK3(ENST00000372007):Y427H (gnomAD-AF:NA)
PAK1	HGNC:8590	W	438	430	PAK3(ENST00000372007):W428R (gnomAD-AF:NA)
PAK1	HGNC:8590	D	454	446	PAK2(ENST00000327134):D425N (gnomAD-AF:NA)
PAK2	HGNC:8591	S	112	109	PAK1(ENST00000356341):S110T (gnomAD-AF:NA)
PAK2	HGNC:8591	P	123	120	PAK1(ENST00000356341):P121S (gnomAD-AF:NA);PAK1(ENST00000356341):P121L (gnomAD-AF:NA)
PAK2	HGNC:8591	Y	133	130	PAK1(ENST00000356341):Y131C (gnomAD-AF:NA);PAK1(ENST00000356341):Y131N (gnomAD-AF:NA)
PAK2	HGNC:8591	S	135	132	PAK1(ENST00000356341):S133P (gnomAD-AF:NA)
PAK2	HGNC:8591	Y	144	139	PAK1(ENST00000356341):Y142H (gnomAD-AF:NA)
PAK2	HGNC:8591	V	292	263	PAK1(ENST00000356341):V284M (gnomAD-AF:6.91e-07)
PAK2	HGNC:8591	V	304	275	PAK3(ENST00000372007):V294M (gnomAD-AF:NA)
PAK2	HGNC:8591	V	336	307	PAK3(ENST00000372007):V326L (gnomAD-AF:NA)
PAK2	HGNC:8591	A	375	346	PAK3(ENST00000372007):A365E (gnomAD-AF:NA)
PAK2	HGNC:8591	D	397	368	PAK3(ENST00000372007):D387N (gnomAD-AF:NA)
PAK2	HGNC:8591	R	429	400	PAK1(ENST00000356341):R421W (gnomAD-AF:6.84e-07)
PAK2	HGNC:8591	Y	437	408	PAK1(ENST00000356341):Y429C (gnomAD-AF:NA)
PAK2	HGNC:8591	Y	437	408	PAK3(ENST00000372007):Y427H (gnomAD-AF:NA)
PAK2	HGNC:8591	W	438	409	PAK3(ENST00000372007):W428R (gnomAD-AF:NA)
PAK2	HGNC:8591	L	478	449	PAK1(ENST00000356341):L470Q (gnomAD-AF:NA);PAK1(ENST00000356341):L470R (gnomAD-AF:NA)
PAK2	HGNC:8591	Y	482	453	PAK1(ENST00000356341):Y474H (gnomAD-AF:NA)
PAK2	HGNC:8591	I	484	455	PAK1(ENST00000356341):I476T (gnomAD-AF:NA)
CFTR	HGNC:1884	L	265	49	ABCC6(ENST00000205557):L248F (gnomAD-AF:6.97e-04)
CFTR	HGNC:1884	T	406	135	ABCC6(ENST00000205557):T364R (gnomAD-AF:7.87e-05)
CFTR	HGNC:1884	R	424	153	ABCC2(ENST00000647814):R393W (gnomAD-AF:3.47e-05)
CFTR	HGNC:1884	A	494	223	ABCC6(ENST00000205557):A452D (gnomAD-AF:3.10e-06)
CFTR	HGNC:1884	R	529	258	ABCC6(ENST00000205557):R487Q (gnomAD-AF:8.67e-06)
CFTR	HGNC:1884	K	544	273	ABCC6(ENST00000205557):K502R (gnomAD-AF:NA)
CFTR	HGNC:1884	R	560	289	ABCC6(ENST00000205557):R518Q (gnomAD-AF:9.36e-05)
CFTR	HGNC:1884	F	611	337	ABCC6(ENST00000205557):F568S (gnomAD-AF:7.43e-05)
CFTR	HGNC:1884	G	776	461	ABCC6(ENST00000205557):G666W (gnomAD-AF:NA)
CFTR	HGNC:1884	G	778	463	ABCC2(ENST00000647814):G676R (gnomAD-AF:6.84e-07)
CFTR	HGNC:1884	L	783	468	ABCC6(ENST00000205557):L673P (gnomAD-AF:1.49e-05)
CFTR	HGNC:1884	G	795	480	ABCC2(ENST00000647814):G693R (gnomAD-AF:3.41e-05);ABCC2(ENST00000647814):G693R (gnomAD-AF:6.84e-07);ABCC2(ENST00000647814):G693E (gnomAD-AF:NA)
CFTR	HGNC:1884	W	814	496	ABCC2(ENST00000647814):W709R (gnomAD-AF:4.10e-06)
CFTR	HGNC:1884	G	868	550	ABCC6(ENST00000205557):G755R (gnomAD-AF:2.23e-05)
CFTR	HGNC:1884	R	873	555	ABCC2(ENST00000647814):R768W (gnomAD-AF:1.05e-04)
CFTR	HGNC:1884	R	873	555	ABCC6(ENST00000205557):R760Q (gnomAD-AF:2.67e-05);ABCC6(ENST00000205557):R760W (gnomAD-AF:7.69e-05);ABCC6(ENST00000205557):R760P (gnomAD-AF:NA)
CFTR	HGNC:1884	R	878	560	ABCC6(ENST00000205557):R765W (gnomAD-AF:8.90e-06);ABCC6(ENST00000205557):R765L (gnomAD-AF:3.42e-06);ABCC6(ENST00000205557):R765P (gnomAD-AF:NA);ABCC6(ENST00000205557):R765Q (gnomAD-AF:2.60e-05)
CFTR	HGNC:1884	R	920	600	ABCC6(ENST00000205557):R807Q (gnomAD-AF:4.46e-05);ABCC6(ENST00000205557):R807W (gnomAD-AF:1.12e-05)
CFTR	HGNC:1884	T	924	604	ABCC6(ENST00000205557):T811M (gnomAD-AF:1.92e-05)
CFTR	HGNC:1884	L	939	619	ABCC6(ENST00000205557):L826P (gnomAD-AF:9.29e-06)
CFTR	HGNC:1884	W	1202	882	ABCC6(ENST00000205557):W967C (gnomAD-AF:4.12e-06);ABCC6(ENST00000205557):W967C (gnomAD-AF:6.87e-07)
CFTR	HGNC:1884	S	1368	1045	ABCC6(ENST00000205557):S1117P (gnomAD-AF:NA)
CFTR	HGNC:1884	S	1372	1049	ABCC6(ENST00000205557):S1121W (gnomAD-AF:NA);ABCC6(ENST00000205557):S1121L (gnomAD-AF:2.74e-06)
CFTR	HGNC:1884	G	1384	1061	ABCC6(ENST00000205557):G1133A (gnomAD-AF:NA)
CFTR	HGNC:1884	R	1389	1066	ABCC6(ENST00000205557):R1138P (gnomAD-AF:NA);ABCC6(ENST00000205557):R1138Q (gnomAD-AF:8.86e-05);ABCC6(ENST00000205557):R1138W (gnomAD-AF:2.85e-05)
CFTR	HGNC:1884	A	1390	1067	ABCC6(ENST00000205557):A1139T (gnomAD-AF:2.85e-05)
CFTR	HGNC:1884	G	1453	1127	ABCC6(ENST00000205557):G1200S (gnomAD-AF:NA)
CFTR	HGNC:1884	R	1488	1162	ABCC6(ENST00000205557):R1235W (gnomAD-AF:2.42e-05);ABCC6(ENST00000205557):R1235Q (gnomAD-AF:4.52e-05)
CFTR	HGNC:1884	G	1534	1208	ABCC6(ENST00000205557):G1263R (gnomAD-AF:4.28e-05)
CFTR	HGNC:1884	G	1567	1241	ABCC6(ENST00000205557):G1296D (gnomAD-AF:1.29e-05)
CFTR	HGNC:1884	T	1572	1246	ABCC6(ENST00000205557):T1301I (gnomAD-AF:2.06e-05)
CFTR	HGNC:1884	G	1573	1247	ABCC6(ENST00000205557):G1302R (gnomAD-AF:8.20e-05)
CFTR	HGNC:1884	R	1585	1259	ABCC6(ENST00000205557):R1314W (gnomAD-AF:1.30e-04);ABCC6(ENST00000205557):R1314Q (gnomAD-AF:5.71e-05);ABCC6(ENST00000205557):R1314L (gnomAD-AF:NA)
CFTR	HGNC:1884	G	1592	1265	ABCC6(ENST00000205557):G1321S (gnomAD-AF:6.57e-06)
CFTR	HGNC:1884	R	1610	1283	ABCC6(ENST00000205557):R1339H (gnomAD-AF:1.99e-05);ABCC6(ENST00000205557):R1339S (gnomAD-AF:6.58e-06);ABCC6(ENST00000205557):R1339C (gnomAD-AF:4.78e-05)
CFTR	HGNC:1884	I	1616	1289	ABCC6(ENST00000205557):I1345F (gnomAD-AF:NA)
CFTR	HGNC:1884	Q	1618	1291	ABCC2(ENST00000647814):Q1382R (gnomAD-AF:1.86e-06)
CFTR	HGNC:1884	Q	1618	1291	ABCC6(ENST00000205557):Q1347H (gnomAD-AF:6.85e-07)
CFTR	HGNC:1884	G	1625	1298	ABCC6(ENST00000205557):G1354S (gnomAD-AF:NA)
CFTR	HGNC:1884	R	1628	1301	ABCC6(ENST00000205557):R1357W (gnomAD-AF:8.87e-05);ABCC6(ENST00000205557):R1357Q (gnomAD-AF:5.15e-05);ABCC6(ENST00000205557):R1357P (gnomAD-AF:6.85e-07);ABCC6(ENST00000205557):R1357L (gnomAD-AF:1.37e-06)
CFTR	HGNC:1884	D	1632	1305	ABCC6(ENST00000205557):D1361N (gnomAD-AF:3.10e-05)
CFTR	HGNC:1884	E	1698	1371	ABCC6(ENST00000205557):E1427K (gnomAD-AF:6.16e-06)
ABCC6	HGNC:57	P	220	204	CFTR(ENST00000003084):P5R (gnomAD-AF:1.37e-06);CFTR(ENST00000003084):P5S (gnomAD-AF:NA);CFTR(ENST00000003084):P5L (gnomAD-AF:2.17e-05)
ABCC6	HGNC:57	S	228	212	CFTR(ENST00000003084):S13F (gnomAD-AF:NA)
ABCC6	HGNC:57	W	234	218	CFTR(ENST00000003084):W19C (gnomAD-AF:6.93e-07)
ABCC6	HGNC:57	G	242	226	CFTR(ENST00000003084):G27E (gnomAD-AF:NA);CFTR(ENST00000003084):G27R (gnomAD-AF:6.86e-07)
ABCC6	HGNC:57	E	272	255	CFTR(ENST00000003084):E56K (gnomAD-AF:1.18e-05)
ABCC6	HGNC:57	W	273	256	CFTR(ENST00000003084):W57R (gnomAD-AF:3.46e-06);CFTR(ENST00000003084):W57G (gnomAD-AF:NA)
ABCC6	HGNC:57	P	367	329	CFTR(ENST00000003084):P99L (gnomAD-AF:6.85e-06);CFTR(ENST00000003084):P99R (gnomAD-AF:NA)
ABCC6	HGNC:57	L	370	331	CFTR(ENST00000003084):L102P (gnomAD-AF:NA);CFTR(ENST00000003084):L102R (gnomAD-AF:6.84e-07)
ABCC6	HGNC:57	L	416	374	CFTR(ENST00000003084):L145H (gnomAD-AF:NA);CFTR(ENST00000003084):L145V (gnomAD-AF:NA)
ABCC6	HGNC:57	R	424	382	ABCC2(ENST00000647814):R393W (gnomAD-AF:3.47e-05)
ABCC6	HGNC:57	R	424	382	CFTR(ENST00000003084):R153K (gnomAD-AF:8.21e-06)
ABCC6	HGNC:57	L	430	388	CFTR(ENST00000003084):L159S (gnomAD-AF:6.20e-06)
ABCC6	HGNC:57	Y	432	390	CFTR(ENST00000003084):Y161D (gnomAD-AF:NA)
ABCC6	HGNC:57	K	434	392	CFTR(ENST00000003084):K163E (gnomAD-AF:NA)
ABCC6	HGNC:57	L	436	394	CFTR(ENST00000003084):L165S (gnomAD-AF:4.29e-06)
ABCC6	HGNC:57	G	449	407	CFTR(ENST00000003084):G178R (gnomAD-AF:8.25e-06)
ABCC6	HGNC:57	E	464	422	CFTR(ENST00000003084):E193K (gnomAD-AF:NA)
ABCC6	HGNC:57	A	494	452	CFTR(ENST00000003084):A223V (gnomAD-AF:1.37e-06)
ABCC6	HGNC:57	R	529	487	CFTR(ENST00000003084):R258G (gnomAD-AF:9.55e-05)
ABCC6	HGNC:57	V	588	546	CFTR(ENST00000003084):V317E (gnomAD-AF:6.84e-07)
ABCC6	HGNC:57	L	620	577	CFTR(ENST00000003084):L346P (gnomAD-AF:NA)
ABCC6	HGNC:57	A	623	580	CFTR(ENST00000003084):A349V (gnomAD-AF:2.92e-04)
ABCC6	HGNC:57	L	649	605	CFTR(ENST00000003084):L375F (gnomAD-AF:9.59e-05)
ABCC6	HGNC:57	P	754	644	CFTR(ENST00000003084):P439S (gnomAD-AF:2.48e-06)
ABCC6	HGNC:57	L	768	658	CFTR(ENST00000003084):L453S (gnomAD-AF:NA)
ABCC6	HGNC:57	A	770	660	CFTR(ENST00000003084):A455E (gnomAD-AF:6.31e-05)
ABCC6	HGNC:57	V	771	661	CFTR(ENST00000003084):V456F (gnomAD-AF:6.57e-06);CFTR(ENST00000003084):V456A (gnomAD-AF:9.39e-05)
ABCC6	HGNC:57	G	773	663	CFTR(ENST00000003084):G458E (gnomAD-AF:NA);CFTR(ENST00000003084):G458V (gnomAD-AF:NA)
ABCC6	HGNC:57	G	778	668	ABCC2(ENST00000647814):G676R (gnomAD-AF:6.84e-07)
ABCC6	HGNC:57	K	779	669	CFTR(ENST00000003084):K464T (gnomAD-AF:6.86e-07);CFTR(ENST00000003084):K464E (gnomAD-AF:NA);CFTR(ENST00000003084):K464N (gnomAD-AF:7.52e-06)
ABCC6	HGNC:57	S	781	671	CFTR(ENST00000003084):S466L (gnomAD-AF:NA)
ABCC6	HGNC:57	L	782	672	CFTR(ENST00000003084):L467P (gnomAD-AF:3.74e-06);CFTR(ENST00000003084):L467F (gnomAD-AF:2.50e-05)
ABCC6	HGNC:57	E	789	679	CFTR(ENST00000003084):E474K (gnomAD-AF:6.86e-07)
ABCC6	HGNC:57	G	795	685	ABCC2(ENST00000647814):G693R (gnomAD-AF:3.41e-05);ABCC2(ENST00000647814):G693R (gnomAD-AF:6.84e-07);ABCC2(ENST00000647814):G693E (gnomAD-AF:NA)
ABCC6	HGNC:57	G	795	685	CFTR(ENST00000003084):G480D (gnomAD-AF:NA);CFTR(ENST00000003084):G480C (gnomAD-AF:1.24e-06)
ABCC6	HGNC:57	Q	811	698	CFTR(ENST00000003084):Q493R (gnomAD-AF:2.48e-06)
ABCC6	HGNC:57	W	814	701	ABCC2(ENST00000647814):W709R (gnomAD-AF:4.10e-06)
ABCC6	HGNC:57	F	826	713	CFTR(ENST00000003084):F508C (gnomAD-AF:1.31e-03)
ABCC6	HGNC:57	G	827	714	CFTR(ENST00000003084):G509R (gnomAD-AF:NA)
ABCC6	HGNC:57	D	831	718	CFTR(ENST00000003084):D513G (gnomAD-AF:8.90e-06)
ABCC6	HGNC:57	V	838	725	CFTR(ENST00000003084):V520D (gnomAD-AF:NA);CFTR(ENST00000003084):V520F (gnomAD-AF:2.67e-05)
ABCC6	HGNC:57	S	867	754	CFTR(ENST00000003084):S549R (gnomAD-AF:1.37e-06);CFTR(ENST00000003084):S549R (gnomAD-AF:6.83e-06);CFTR(ENST00000003084):S549N (gnomAD-AF:3.97e-05)
ABCC6	HGNC:57	G	869	756	CFTR(ENST00000003084):G551V (gnomAD-AF:6.57e-06);CFTR(ENST00000003084):G551S (gnomAD-AF:2.06e-06);CFTR(ENST00000003084):G551D (gnomAD-AF:3.92e-04)
ABCC6	HGNC:57	Q	870	757	CFTR(ENST00000003084):Q552K (gnomAD-AF:NA);CFTR(ENST00000003084):Q552P (gnomAD-AF:3.11e-06)
ABCC6	HGNC:57	R	873	760	ABCC2(ENST00000647814):R768W (gnomAD-AF:1.05e-04)
ABCC6	HGNC:57	L	876	763	CFTR(ENST00000003084):L558S (gnomAD-AF:1.26e-06)
ABCC6	HGNC:57	A	877	764	CFTR(ENST00000003084):A559P (gnomAD-AF:NA);CFTR(ENST00000003084):A559T (gnomAD-AF:2.03e-05)
ABCC6	HGNC:57	R	878	765	CFTR(ENST00000003084):R560S (gnomAD-AF:1.38e-06);CFTR(ENST00000003084):R560K (gnomAD-AF:9.98e-06);CFTR(ENST00000003084):R560T (gnomAD-AF:6.56e-05)
ABCC6	HGNC:57	A	879	766	CFTR(ENST00000003084):A561V (gnomAD-AF:NA);CFTR(ENST00000003084):A561E (gnomAD-AF:3.75e-06)
ABCC6	HGNC:57	Y	881	768	CFTR(ENST00000003084):Y563C (gnomAD-AF:NA);CFTR(ENST00000003084):Y563D (gnomAD-AF:6.89e-07);CFTR(ENST00000003084):Y563H (gnomAD-AF:NA);CFTR(ENST00000003084):Y563N (gnomAD-AF:6.24e-06)
ABCC6	HGNC:57	A	884	771	CFTR(ENST00000003084):A566D (gnomAD-AF:6.89e-07)
ABCC6	HGNC:57	Y	887	774	CFTR(ENST00000003084):Y569C (gnomAD-AF:NA);CFTR(ENST00000003084):Y569H (gnomAD-AF:NA);CFTR(ENST00000003084):Y569D (gnomAD-AF:3.87e-05)
ABCC6	HGNC:57	P	892	779	CFTR(ENST00000003084):P574S (gnomAD-AF:NA);CFTR(ENST00000003084):P574H (gnomAD-AF:5.61e-06)
ABCC6	HGNC:57	L	896	783	CFTR(ENST00000003084):L578P (gnomAD-AF:6.89e-07)
ABCC6	HGNC:57	D	897	784	CFTR(ENST00000003084):D579H (gnomAD-AF:NA);CFTR(ENST00000003084):D579G (gnomAD-AF:6.89e-07)
ABCC6	HGNC:57	F	905	792	CFTR(ENST00000003084):F587S (gnomAD-AF:NA)
ABCC6	HGNC:57	I	921	808	CFTR(ENST00000003084):I601T (gnomAD-AF:NA);CFTR(ENST00000003084):I601F (gnomAD-AF:7.52e-06)
ABCC6	HGNC:57	T	924	811	CFTR(ENST00000003084):T604I (gnomAD-AF:6.91e-07)
ABCC6	HGNC:57	A	933	820	CFTR(ENST00000003084):A613T (gnomAD-AF:3.77e-06)
ABCC6	HGNC:57	D	934	821	CFTR(ENST00000003084):D614G (gnomAD-AF:8.79e-06)
ABCC6	HGNC:57	G	942	829	CFTR(ENST00000003084):G622D (gnomAD-AF:1.20e-04)
ABCC6	HGNC:57	G	948	835	CFTR(ENST00000003084):G628R (gnomAD-AF:1.38e-06);CFTR(ENST00000003084):G628R (gnomAD-AF:2.06e-06)
ABCC6	HGNC:57	S	1268	1017	CFTR(ENST00000003084):S945L (gnomAD-AF:4.09e-05)
ABCC6	HGNC:57	G	1293	1042	CFTR(ENST00000003084):G970S (gnomAD-AF:NA);CFTR(ENST00000003084):G970R (gnomAD-AF:NA);CFTR(ENST00000003084):G970D (gnomAD-AF:5.94e-06)
ABCC6	HGNC:57	L	1296	1045	CFTR(ENST00000003084):L973F (gnomAD-AF:1.48e-05)
ABCC6	HGNC:57	S	1300	1049	CFTR(ENST00000003084):S977F (gnomAD-AF:5.67e-06)
ABCC6	HGNC:57	R	1365	1114	ABCC2(ENST00000647814):R1150H (gnomAD-AF:7.87e-05)
ABCC6	HGNC:57	E	1367	1116	CFTR(ENST00000003084):E1044G (gnomAD-AF:NA)
ABCC6	HGNC:57	S	1368	1117	CFTR(ENST00000003084):S1045Y (gnomAD-AF:NA)
ABCC6	HGNC:57	H	1377	1126	CFTR(ENST00000003084):H1054D (gnomAD-AF:1.37e-06)
ABCC6	HGNC:57	G	1384	1133	CFTR(ENST00000003084):G1061R (gnomAD-AF:1.86e-06);CFTR(ENST00000003084):G1061R (gnomAD-AF:6.58e-06)
ABCC6	HGNC:57	R	1389	1138	CFTR(ENST00000003084):R1066L (gnomAD-AF:NA);CFTR(ENST00000003084):R1066H (gnomAD-AF:3.84e-05);CFTR(ENST00000003084):R1066C (gnomAD-AF:2.17e-05)
ABCC6	HGNC:57	A	1390	1139	CFTR(ENST00000003084):A1067V (gnomAD-AF:7.50e-05)
ABCC6	HGNC:57	F	1397	1146	CFTR(ENST00000003084):F1074L (gnomAD-AF:4.79e-06);CFTR(ENST00000003084):F1074L (gnomAD-AF:4.96e-06)
ABCC6	HGNC:57	W	1421	1170	CFTR(ENST00000003084):W1098L (gnomAD-AF:NA);CFTR(ENST00000003084):W1098S (gnomAD-AF:NA);CFTR(ENST00000003084):W1098R (gnomAD-AF:6.16e-06);CFTR(ENST00000003084):W1098C (gnomAD-AF:2.05e-06)
ABCC6	HGNC:57	E	1427	1176	CFTR(ENST00000003084):E1104V (gnomAD-AF:NA)
ABCC6	HGNC:57	A	1462	1209	CFTR(ENST00000003084):A1136T (gnomAD-AF:1.43e-05)
ABCC6	HGNC:57	D	1478	1225	CFTR(ENST00000003084):D1152H (gnomAD-AF:3.98e-04)
ABCC6	HGNC:57	S	1485	1232	CFTR(ENST00000003084):S1159F (gnomAD-AF:2.05e-06);CFTR(ENST00000003084):S1159P (gnomAD-AF:2.05e-06)
ABCC6	HGNC:57	G	1534	1263	CFTR(ENST00000003084):G1208D (gnomAD-AF:1.24e-06)
ABCC6	HGNC:57	I	1560	1289	CFTR(ENST00000003084):I1234V (gnomAD-AF:7.54e-06)
ABCC6	HGNC:57	V	1566	1295	CFTR(ENST00000003084):V1240G (gnomAD-AF:2.05e-06)
ABCC6	HGNC:57	G	1570	1299	CFTR(ENST00000003084):G1244R (gnomAD-AF:NA);CFTR(ENST00000003084):G1244E (gnomAD-AF:4.96e-06);CFTR(ENST00000003084):G1244V (gnomAD-AF:NA)
ABCC6	HGNC:57	T	1572	1301	CFTR(ENST00000003084):T1246I (gnomAD-AF:1.74e-05)
ABCC6	HGNC:57	G	1573	1302	CFTR(ENST00000003084):G1247R (gnomAD-AF:1.37e-06)
ABCC6	HGNC:57	G	1575	1304	CFTR(ENST00000003084):G1249R (gnomAD-AF:1.37e-06)
ABCC6	HGNC:57	S	1577	1306	CFTR(ENST00000003084):S1251N (gnomAD-AF:9.91e-06)
ABCC6	HGNC:57	S	1578	1307	ABCC2(ENST00000647814):S1342P (gnomAD-AF:6.84e-07)
ABCC6	HGNC:57	S	1581	1310	CFTR(ENST00000003084):S1255P (gnomAD-AF:NA)
ABCC6	HGNC:57	G	1592	1321	CFTR(ENST00000003084):G1265R (gnomAD-AF:6.84e-07);CFTR(ENST00000003084):G1265E (gnomAD-AF:6.84e-07)
ABCC6	HGNC:57	I	1596	1325	CFTR(ENST00000003084):I1269N (gnomAD-AF:8.90e-06)
ABCC6	HGNC:57	D	1597	1326	CFTR(ENST00000003084):D1270V (gnomAD-AF:NA)
ABCC6	HGNC:57	R	1610	1339	CFTR(ENST00000003084):R1283M (gnomAD-AF:3.42e-06)
ABCC6	HGNC:57	Q	1618	1347	ABCC2(ENST00000647814):Q1382R (gnomAD-AF:1.86e-06)
ABCC6	HGNC:57	Q	1618	1347	CFTR(ENST00000003084):Q1291H (gnomAD-AF:2.94e-05);CFTR(ENST00000003084):Q1291R (gnomAD-AF:6.84e-07)
ABCC6	HGNC:57	N	1630	1359	CFTR(ENST00000003084):N1303Y (gnomAD-AF:6.92e-07);CFTR(ENST00000003084):N1303I (gnomAD-AF:2.38e-05);CFTR(ENST00000003084):N1303K (gnomAD-AF:1.58e-04)
ABCC6	HGNC:57	L	1651	1380	CFTR(ENST00000003084):L1324P (gnomAD-AF:NA)
ABCC6	HGNC:57	G	1660	1389	CFTR(ENST00000003084):G1333W (gnomAD-AF:NA)
ABCC6	HGNC:57	L	1662	1391	CFTR(ENST00000003084):L1335P (gnomAD-AF:3.42e-06)
ABCC6	HGNC:57	G	1676	1405	CFTR(ENST00000003084):G1349D (gnomAD-AF:1.37e-06)
ABCC6	HGNC:57	Q	1679	1408	CFTR(ENST00000003084):Q1352H (gnomAD-AF:5.87e-04);CFTR(ENST00000003084):Q1352H (gnomAD-AF:4.34e-05)
ABCC6	HGNC:57	I	1693	1422	CFTR(ENST00000003084):I1366N (gnomAD-AF:2.05e-06);CFTR(ENST00000003084):I1366T (gnomAD-AF:1.18e-05)
ABCC6	HGNC:57	D	1704	1433	CFTR(ENST00000003084):D1377H (gnomAD-AF:4.96e-06)
ABCC6	HGNC:57	V	1748	1477	CFTR(ENST00000003084):V1421E (gnomAD-AF:NA)
ABCC6	HGNC:57	S	1753	1482	CFTR(ENST00000003084):S1426P (gnomAD-AF:7.44e-06)
ABCC2	HGNC:53	P	220	194	CFTR(ENST00000003084):P5R (gnomAD-AF:1.37e-06);CFTR(ENST00000003084):P5S (gnomAD-AF:NA);CFTR(ENST00000003084):P5L (gnomAD-AF:2.17e-05)
ABCC2	HGNC:53	S	228	202	CFTR(ENST00000003084):S13F (gnomAD-AF:NA)
ABCC2	HGNC:53	W	234	208	CFTR(ENST00000003084):W19C (gnomAD-AF:6.93e-07)
ABCC2	HGNC:53	G	242	216	CFTR(ENST00000003084):G27E (gnomAD-AF:NA);CFTR(ENST00000003084):G27R (gnomAD-AF:6.86e-07)
ABCC2	HGNC:53	L	265	238	ABCC6(ENST00000205557):L248F (gnomAD-AF:6.97e-04)
ABCC2	HGNC:53	E	276	249	CFTR(ENST00000003084):E60K (gnomAD-AF:NA)
ABCC2	HGNC:53	L	337	310	CFTR(ENST00000003084):L69R (gnomAD-AF:NA)
ABCC2	HGNC:53	P	367	340	CFTR(ENST00000003084):P99L (gnomAD-AF:6.85e-06);CFTR(ENST00000003084):P99R (gnomAD-AF:NA)
ABCC2	HGNC:53	L	370	342	CFTR(ENST00000003084):L102P (gnomAD-AF:NA);CFTR(ENST00000003084):L102R (gnomAD-AF:6.84e-07)
ABCC2	HGNC:53	S	376	348	CFTR(ENST00000003084):S108F (gnomAD-AF:NA)
ABCC2	HGNC:53	A	395	364	ABCC6(ENST00000205557):A353V (gnomAD-AF:2.85e-05)
ABCC2	HGNC:53	G	420	389	CFTR(ENST00000003084):G149R (gnomAD-AF:6.84e-07)
ABCC2	HGNC:53	R	424	393	CFTR(ENST00000003084):R153K (gnomAD-AF:8.21e-06)
ABCC2	HGNC:53	Y	432	401	CFTR(ENST00000003084):Y161D (gnomAD-AF:NA)
ABCC2	HGNC:53	K	433	402	CFTR(ENST00000003084):K162E (gnomAD-AF:1.86e-06)
ABCC2	HGNC:53	K	434	403	CFTR(ENST00000003084):K163E (gnomAD-AF:NA)
ABCC2	HGNC:53	L	436	405	CFTR(ENST00000003084):L165S (gnomAD-AF:4.29e-06)
ABCC2	HGNC:53	G	449	418	CFTR(ENST00000003084):G178R (gnomAD-AF:8.25e-06)
ABCC2	HGNC:53	H	470	439	CFTR(ENST00000003084):H199Y (gnomAD-AF:1.24e-06);CFTR(ENST00000003084):H199R (gnomAD-AF:6.84e-07)
ABCC2	HGNC:53	L	477	446	CFTR(ENST00000003084):L206W (gnomAD-AF:1.46e-04)
ABCC2	HGNC:53	R	529	498	ABCC6(ENST00000205557):R487Q (gnomAD-AF:8.67e-06)
ABCC2	HGNC:53	R	529	498	CFTR(ENST00000003084):R258G (gnomAD-AF:9.55e-05)
ABCC2	HGNC:53	L	537	506	ABCC6(ENST00000205557):L495H (gnomAD-AF:1.23e-05)
ABCC2	HGNC:53	K	544	513	ABCC6(ENST00000205557):K502R (gnomAD-AF:NA)
ABCC2	HGNC:53	N	558	527	CFTR(ENST00000003084):N287Y (gnomAD-AF:8.07e-06)
ABCC2	HGNC:53	R	560	529	ABCC6(ENST00000205557):R518Q (gnomAD-AF:9.36e-05)
ABCC2	HGNC:53	V	588	557	CFTR(ENST00000003084):V317E (gnomAD-AF:6.84e-07)
ABCC2	HGNC:53	F	593	562	ABCC6(ENST00000205557):F551S (gnomAD-AF:7.44e-06)
ABCC2	HGNC:53	F	611	580	ABCC6(ENST00000205557):F568S (gnomAD-AF:7.43e-05)
ABCC2	HGNC:53	T	612	581	CFTR(ENST00000003084):T338I (gnomAD-AF:1.42e-05)
ABCC2	HGNC:53	L	620	589	CFTR(ENST00000003084):L346P (gnomAD-AF:NA)
ABCC2	HGNC:53	R	621	590	CFTR(ENST00000003084):R347L (gnomAD-AF:NA);CFTR(ENST00000003084):R347C (gnomAD-AF:1.92e-05);CFTR(ENST00000003084):R347P (gnomAD-AF:3.97e-05);CFTR(ENST00000003084):R347H (gnomAD-AF:5.20e-05)
ABCC2	HGNC:53	R	644	612	ABCC6(ENST00000205557):R600P (gnomAD-AF:NA);ABCC6(ENST00000205557):R600C (gnomAD-AF:2.23e-05);ABCC6(ENST00000205557):R600H (gnomAD-AF:1.05e-05)
ABCC2	HGNC:53	L	649	617	CFTR(ENST00000003084):L375F (gnomAD-AF:9.59e-05)
ABCC2	HGNC:53	E	677	641	CFTR(ENST00000003084):E403D (gnomAD-AF:NA)
ABCC2	HGNC:53	D	758	656	CFTR(ENST00000003084):D443Y (gnomAD-AF:5.73e-04)
ABCC2	HGNC:53	L	768	666	CFTR(ENST00000003084):L453S (gnomAD-AF:NA)
ABCC2	HGNC:53	A	770	668	CFTR(ENST00000003084):A455E (gnomAD-AF:6.31e-05)
ABCC2	HGNC:53	V	771	669	CFTR(ENST00000003084):V456F (gnomAD-AF:6.57e-06);CFTR(ENST00000003084):V456A (gnomAD-AF:9.39e-05)
ABCC2	HGNC:53	G	773	671	CFTR(ENST00000003084):G458E (gnomAD-AF:NA);CFTR(ENST00000003084):G458V (gnomAD-AF:NA)
ABCC2	HGNC:53	G	776	674	ABCC6(ENST00000205557):G666W (gnomAD-AF:NA)
ABCC2	HGNC:53	K	779	677	CFTR(ENST00000003084):K464T (gnomAD-AF:6.86e-07);CFTR(ENST00000003084):K464E (gnomAD-AF:NA);CFTR(ENST00000003084):K464N (gnomAD-AF:7.52e-06)
ABCC2	HGNC:53	S	781	679	CFTR(ENST00000003084):S466L (gnomAD-AF:NA)
ABCC2	HGNC:53	L	782	680	CFTR(ENST00000003084):L467P (gnomAD-AF:3.74e-06);CFTR(ENST00000003084):L467F (gnomAD-AF:2.50e-05)
ABCC2	HGNC:53	E	789	687	CFTR(ENST00000003084):E474K (gnomAD-AF:6.86e-07)
ABCC2	HGNC:53	G	795	693	CFTR(ENST00000003084):G480D (gnomAD-AF:NA);CFTR(ENST00000003084):G480C (gnomAD-AF:1.24e-06)
ABCC2	HGNC:53	Q	811	706	CFTR(ENST00000003084):Q493R (gnomAD-AF:2.48e-06)
ABCC2	HGNC:53	T	819	714	CFTR(ENST00000003084):T501I (gnomAD-AF:NA);CFTR(ENST00000003084):T501A (gnomAD-AF:NA)
ABCC2	HGNC:53	I	820	715	CFTR(ENST00000003084):I502N (gnomAD-AF:NA);CFTR(ENST00000003084):I502S (gnomAD-AF:NA);CFTR(ENST00000003084):I502T (gnomAD-AF:2.48e-06)
ABCC2	HGNC:53	I	824	719	CFTR(ENST00000003084):I506N (gnomAD-AF:NA);CFTR(ENST00000003084):I506S (gnomAD-AF:NA);CFTR(ENST00000003084):I506T (gnomAD-AF:4.11e-06);CFTR(ENST00000003084):I506L (gnomAD-AF:4.11e-06)
ABCC2	HGNC:53	F	826	721	CFTR(ENST00000003084):F508C (gnomAD-AF:1.31e-03)
ABCC2	HGNC:53	G	827	722	CFTR(ENST00000003084):G509R (gnomAD-AF:NA)
ABCC2	HGNC:53	R	834	729	CFTR(ENST00000003084):R516G (gnomAD-AF:NA)
ABCC2	HGNC:53	Y	835	730	CFTR(ENST00000003084):Y517C (gnomAD-AF:NA)
ABCC2	HGNC:53	V	838	733	CFTR(ENST00000003084):V520D (gnomAD-AF:NA);CFTR(ENST00000003084):V520F (gnomAD-AF:2.67e-05)
ABCC2	HGNC:53	L	839	734	ABCC6(ENST00000205557):L726P (gnomAD-AF:NA)
ABCC2	HGNC:53	S	867	762	CFTR(ENST00000003084):S549R (gnomAD-AF:1.37e-06);CFTR(ENST00000003084):S549R (gnomAD-AF:6.83e-06);CFTR(ENST00000003084):S549N (gnomAD-AF:3.97e-05)
ABCC2	HGNC:53	G	868	763	ABCC6(ENST00000205557):G755R (gnomAD-AF:2.23e-05)
ABCC2	HGNC:53	G	869	764	CFTR(ENST00000003084):G551V (gnomAD-AF:6.57e-06);CFTR(ENST00000003084):G551S (gnomAD-AF:2.06e-06);CFTR(ENST00000003084):G551D (gnomAD-AF:3.92e-04)
ABCC2	HGNC:53	Q	870	765	CFTR(ENST00000003084):Q552K (gnomAD-AF:NA);CFTR(ENST00000003084):Q552P (gnomAD-AF:3.11e-06)
ABCC2	HGNC:53	R	873	768	ABCC6(ENST00000205557):R760Q (gnomAD-AF:2.67e-05);ABCC6(ENST00000205557):R760W (gnomAD-AF:7.69e-05);ABCC6(ENST00000205557):R760P (gnomAD-AF:NA)
ABCC2	HGNC:53	L	876	771	CFTR(ENST00000003084):L558S (gnomAD-AF:1.26e-06)
ABCC2	HGNC:53	A	877	772	CFTR(ENST00000003084):A559P (gnomAD-AF:NA);CFTR(ENST00000003084):A559T (gnomAD-AF:2.03e-05)
ABCC2	HGNC:53	R	878	773	ABCC6(ENST00000205557):R765W (gnomAD-AF:8.90e-06);ABCC6(ENST00000205557):R765L (gnomAD-AF:3.42e-06);ABCC6(ENST00000205557):R765P (gnomAD-AF:NA);ABCC6(ENST00000205557):R765Q (gnomAD-AF:2.60e-05)
ABCC2	HGNC:53	R	878	773	CFTR(ENST00000003084):R560S (gnomAD-AF:1.38e-06);CFTR(ENST00000003084):R560K (gnomAD-AF:9.98e-06);CFTR(ENST00000003084):R560T (gnomAD-AF:6.56e-05)
ABCC2	HGNC:53	A	879	774	CFTR(ENST00000003084):A561V (gnomAD-AF:NA);CFTR(ENST00000003084):A561E (gnomAD-AF:3.75e-06)
ABCC2	HGNC:53	Y	881	776	CFTR(ENST00000003084):Y563C (gnomAD-AF:NA);CFTR(ENST00000003084):Y563D (gnomAD-AF:6.89e-07);CFTR(ENST00000003084):Y563H (gnomAD-AF:NA);CFTR(ENST00000003084):Y563N (gnomAD-AF:6.24e-06)
ABCC2	HGNC:53	D	885	780	CFTR(ENST00000003084):D567A (gnomAD-AF:1.38e-06)
ABCC2	HGNC:53	Y	887	782	CFTR(ENST00000003084):Y569C (gnomAD-AF:NA);CFTR(ENST00000003084):Y569H (gnomAD-AF:NA);CFTR(ENST00000003084):Y569D (gnomAD-AF:3.87e-05)
ABCC2	HGNC:53	P	892	787	CFTR(ENST00000003084):P574S (gnomAD-AF:NA);CFTR(ENST00000003084):P574H (gnomAD-AF:5.61e-06)
ABCC2	HGNC:53	D	897	792	CFTR(ENST00000003084):D579H (gnomAD-AF:NA);CFTR(ENST00000003084):D579G (gnomAD-AF:6.89e-07)
ABCC2	HGNC:53	V	900	795	ABCC6(ENST00000205557):V787F (gnomAD-AF:NA)
ABCC2	HGNC:53	F	905	800	CFTR(ENST00000003084):F587S (gnomAD-AF:NA)
ABCC2	HGNC:53	G	910	805	ABCC6(ENST00000205557):G797E (gnomAD-AF:4.11e-06)
ABCC2	HGNC:53	R	920	815	ABCC6(ENST00000205557):R807Q (gnomAD-AF:4.46e-05);ABCC6(ENST00000205557):R807W (gnomAD-AF:1.12e-05)
ABCC2	HGNC:53	T	924	819	ABCC6(ENST00000205557):T811M (gnomAD-AF:1.92e-05)
ABCC2	HGNC:53	T	924	819	CFTR(ENST00000003084):T604I (gnomAD-AF:6.91e-07)
ABCC2	HGNC:53	D	934	829	CFTR(ENST00000003084):D614G (gnomAD-AF:8.79e-06)
ABCC2	HGNC:53	L	939	834	ABCC6(ENST00000205557):L826P (gnomAD-AF:9.29e-06)
ABCC2	HGNC:53	G	942	837	CFTR(ENST00000003084):G622D (gnomAD-AF:1.20e-04)
ABCC2	HGNC:53	G	948	843	CFTR(ENST00000003084):G628R (gnomAD-AF:1.38e-06);CFTR(ENST00000003084):G628R (gnomAD-AF:2.06e-06)
ABCC2	HGNC:53	W	1202	999	ABCC6(ENST00000205557):W967C (gnomAD-AF:4.12e-06);ABCC6(ENST00000205557):W967C (gnomAD-AF:6.87e-07)
ABCC2	HGNC:53	G	1243	1028	ABCC6(ENST00000205557):G992R (gnomAD-AF:1.06e-05);ABCC6(ENST00000205557):G992R (gnomAD-AF:3.10e-06)
ABCC2	HGNC:53	S	1268	1053	CFTR(ENST00000003084):S945L (gnomAD-AF:4.09e-05)
ABCC2	HGNC:53	G	1293	1078	CFTR(ENST00000003084):G970S (gnomAD-AF:NA);CFTR(ENST00000003084):G970R (gnomAD-AF:NA);CFTR(ENST00000003084):G970D (gnomAD-AF:5.94e-06)
ABCC2	HGNC:53	D	1302	1087	CFTR(ENST00000003084):D979V (gnomAD-AF:NA);CFTR(ENST00000003084):D979A (gnomAD-AF:8.79e-06)
ABCC2	HGNC:53	I	1303	1088	CFTR(ENST00000003084):I980K (gnomAD-AF:1.13e-05)
ABCC2	HGNC:53	L	1314	1099	ABCC6(ENST00000205557):L1063R (gnomAD-AF:6.82e-06)
ABCC2	HGNC:53	T	1359	1144	CFTR(ENST00000003084):T1036A (gnomAD-AF:6.84e-07);CFTR(ENST00000003084):T1036N (gnomAD-AF:1.86e-06);CFTR(ENST00000003084):T1036I (gnomAD-AF:6.84e-07)
ABCC2	HGNC:53	R	1365	1150	ABCC6(ENST00000205557):R1114H (gnomAD-AF:1.67e-05);ABCC6(ENST00000205557):R1114P (gnomAD-AF:1.51e-05);ABCC6(ENST00000205557):R1114C (gnomAD-AF:3.59e-05)
ABCC2	HGNC:53	S	1368	1153	ABCC6(ENST00000205557):S1117P (gnomAD-AF:NA)
ABCC2	HGNC:53	S	1368	1153	CFTR(ENST00000003084):S1045Y (gnomAD-AF:NA)
ABCC2	HGNC:53	S	1372	1157	ABCC6(ENST00000205557):S1121W (gnomAD-AF:NA);ABCC6(ENST00000205557):S1121L (gnomAD-AF:2.74e-06)
ABCC2	HGNC:53	H	1377	1162	CFTR(ENST00000003084):H1054D (gnomAD-AF:1.37e-06)
ABCC2	HGNC:53	T	1381	1166	ABCC6(ENST00000205557):T1130M (gnomAD-AF:9.48e-05)
ABCC2	HGNC:53	G	1384	1169	ABCC6(ENST00000205557):G1133A (gnomAD-AF:NA)
ABCC2	HGNC:53	G	1384	1169	CFTR(ENST00000003084):G1061R (gnomAD-AF:1.86e-06);CFTR(ENST00000003084):G1061R (gnomAD-AF:6.58e-06)
ABCC2	HGNC:53	R	1389	1174	ABCC6(ENST00000205557):R1138P (gnomAD-AF:NA);ABCC6(ENST00000205557):R1138Q (gnomAD-AF:8.86e-05);ABCC6(ENST00000205557):R1138W (gnomAD-AF:2.85e-05)
ABCC2	HGNC:53	R	1389	1174	CFTR(ENST00000003084):R1066L (gnomAD-AF:NA);CFTR(ENST00000003084):R1066H (gnomAD-AF:3.84e-05);CFTR(ENST00000003084):R1066C (gnomAD-AF:2.17e-05)
ABCC2	HGNC:53	A	1390	1175	ABCC6(ENST00000205557):A1139T (gnomAD-AF:2.85e-05)
ABCC2	HGNC:53	A	1390	1175	CFTR(ENST00000003084):A1067V (gnomAD-AF:7.50e-05)
ABCC2	HGNC:53	F	1397	1182	CFTR(ENST00000003084):F1074L (gnomAD-AF:4.79e-06);CFTR(ENST00000003084):F1074L (gnomAD-AF:4.96e-06)
ABCC2	HGNC:53	W	1421	1206	CFTR(ENST00000003084):W1098L (gnomAD-AF:NA);CFTR(ENST00000003084):W1098S (gnomAD-AF:NA);CFTR(ENST00000003084):W1098R (gnomAD-AF:6.16e-06);CFTR(ENST00000003084):W1098C (gnomAD-AF:2.05e-06)
ABCC2	HGNC:53	E	1427	1212	CFTR(ENST00000003084):E1104V (gnomAD-AF:NA)
ABCC2	HGNC:53	A	1462	1245	CFTR(ENST00000003084):A1136T (gnomAD-AF:1.43e-05)
ABCC2	HGNC:53	I	1465	1248	CFTR(ENST00000003084):I1139V (gnomAD-AF:1.48e-04)
ABCC2	HGNC:53	R	1474	1257	ABCC6(ENST00000205557):R1221C (gnomAD-AF:1.98e-05);ABCC6(ENST00000205557):R1221H (gnomAD-AF:1.86e-05)
[truncated: 63,358 more rows]
