# Supplementary material for: Conserved missense variant pathogenicity and correlated phenotypes across paralogous genes
Source: Genome Biol. 2025 Jul 7;26:197. doi: 10.1186/s13059-025-03663-x (PMC12235991; doi:10.1186/s13059-025-03663-x)
Supplement: Supplementary file 3 — Additional file 3. Table S2: List of patients from literature with 22 distinct phenotypes associated with genetic variants in voltage-gated sodium channels. [file 13059_2025_3663_MOESM3_ESM.xlsx]

## Sheet: SupplementaryTable2
Table S2: List of patients from literature with 22 distinct phenotypes associated with genetic variants in voltage-gated sodium channels.
Gene	Protein Position	Aminoacid Reference	Aminoacid Alternative	Original Phenotype	Harmonized Phenotype ID	Publication
SCN5A	225	R	W	Long QT syndrome	SCN5A: Long QT Syndrome	Walsh et al., 2021
SCN5A	406	N	K	Long QT syndrome	SCN5A: Long QT Syndrome	Walsh et al., 2021
SCN5A	411	V	M	Long QT syndrome	SCN5A: Long QT Syndrome	Walsh et al., 2021
SCN5A	814	R	Q	Long QT syndrome	SCN5A: Long QT Syndrome	Walsh et al., 2021
SCN5A	1330	A	T	Long QT syndrome	SCN5A: Long QT Syndrome	Walsh et al., 2021
SCN5A	1644	R	C	Long QT syndrome	SCN5A: Long QT Syndrome	Walsh et al., 2021
SCN5A	1644	R	H	Long QT syndrome	SCN5A: Long QT Syndrome	Walsh et al., 2021
SCN5A	1768	I	V	Long QT syndrome	SCN5A: Long QT Syndrome	Walsh et al., 2021
SCN5A	1784	E	K	Long QT syndrome	SCN5A: Long QT Syndrome	Walsh et al., 2021
SCN5A	1795	Y	C	Long QT syndrome	SCN5A: Long QT Syndrome	Walsh et al., 2021
SCN5A	1849	H	R	Long QT syndrome	SCN5A: Long QT Syndrome	Walsh et al., 2021
SCN5A	93	F	S	Brugada syndrome	SCN5A: Brugada Syndrome	Walsh et al., 2021
SCN5A	104	R	W	Brugada syndrome	SCN5A: Brugada Syndrome	Walsh et al., 2021
SCN5A	104	R	Q	Brugada syndrome	SCN5A: Brugada Syndrome	Walsh et al., 2021
SCN5A	121	R	W	Brugada syndrome	SCN5A: Brugada Syndrome	Walsh et al., 2021
SCN5A	136	L	P	Brugada syndrome	SCN5A: Brugada Syndrome	Walsh et al., 2021
SCN5A	161	E	K	Brugada syndrome	SCN5A: Brugada Syndrome	Walsh et al., 2021
SCN5A	171	E	K	Brugada syndrome	SCN5A: Brugada Syndrome	Walsh et al., 2021
SCN5A	182	C	R	Brugada syndrome	SCN5A: Brugada Syndrome	Walsh et al., 2021
SCN5A	187	T	I	Brugada syndrome	SCN5A: Brugada Syndrome	Walsh et al., 2021
SCN5A	225	R	W	Brugada syndrome	SCN5A: Brugada Syndrome	Walsh et al., 2021
SCN5A	226	A	D	Brugada syndrome	SCN5A: Brugada Syndrome	Walsh et al., 2021
SCN5A	240	V	M	Brugada syndrome	SCN5A: Brugada Syndrome	Walsh et al., 2021
SCN5A	245	Q	K	Brugada syndrome	SCN5A: Brugada Syndrome	Walsh et al., 2021
SCN5A	274	G	R	Brugada syndrome	SCN5A: Brugada Syndrome	Walsh et al., 2021
SCN5A	274	G	S	Brugada syndrome	SCN5A: Brugada Syndrome	Walsh et al., 2021
SCN5A	276	L	Q	Brugada syndrome	SCN5A: Brugada Syndrome	Walsh et al., 2021
SCN5A	281	V	M	Brugada syndrome	SCN5A: Brugada Syndrome	Walsh et al., 2021
SCN5A	282	R	C	Brugada syndrome	SCN5A: Brugada Syndrome	Walsh et al., 2021
SCN5A	282	R	H	Brugada syndrome	SCN5A: Brugada Syndrome	Walsh et al., 2021
SCN5A	307	Y	H	Brugada syndrome	SCN5A: Brugada Syndrome	Walsh et al., 2021
SCN5A	312	E	K	Brugada syndrome	SCN5A: Brugada Syndrome	Walsh et al., 2021
SCN5A	319	G	R	Brugada syndrome	SCN5A: Brugada Syndrome	Walsh et al., 2021
SCN5A	323	V	M	Brugada syndrome	SCN5A: Brugada Syndrome	Walsh et al., 2021
SCN5A	332	A	T	Brugada syndrome	SCN5A: Brugada Syndrome	Walsh et al., 2021
SCN5A	335	C	S	Brugada syndrome	SCN5A: Brugada Syndrome	Walsh et al., 2021
SCN5A	335	C	R	Brugada syndrome	SCN5A: Brugada Syndrome	Walsh et al., 2021
SCN5A	336	P	L	Brugada syndrome	SCN5A: Brugada Syndrome	Walsh et al., 2021
SCN5A	339	Y	C	Brugada syndrome	SCN5A: Brugada Syndrome	Walsh et al., 2021
SCN5A	342	L	P	Brugada syndrome	SCN5A: Brugada Syndrome	Walsh et al., 2021
SCN5A	346	E	D	Brugada syndrome	SCN5A: Brugada Syndrome	Walsh et al., 2021
SCN5A	351	G	C	Brugada syndrome	SCN5A: Brugada Syndrome	Walsh et al., 2021
SCN5A	354	S	I	Brugada syndrome	SCN5A: Brugada Syndrome	Walsh et al., 2021
SCN5A	356	D	N	Brugada syndrome	SCN5A: Brugada Syndrome	Walsh et al., 2021
SCN5A	364	A	V	Brugada syndrome	SCN5A: Brugada Syndrome	Walsh et al., 2021
SCN5A	366	F	S	Brugada syndrome	SCN5A: Brugada Syndrome	Walsh et al., 2021
SCN5A	367	R	C	Brugada syndrome	SCN5A: Brugada Syndrome	Walsh et al., 2021
SCN5A	367	R	H	Brugada syndrome	SCN5A: Brugada Syndrome	Walsh et al., 2021
SCN5A	367	R	L	Brugada syndrome	SCN5A: Brugada Syndrome	Walsh et al., 2021
SCN5A	369	M	K	Brugada syndrome	SCN5A: Brugada Syndrome	Walsh et al., 2021
SCN5A	371	Q	R	Brugada syndrome	SCN5A: Brugada Syndrome	Walsh et al., 2021
SCN5A	373	C	R	Brugada syndrome	SCN5A: Brugada Syndrome	Walsh et al., 2021
SCN5A	376	R	C	Brugada syndrome	SCN5A: Brugada Syndrome	Walsh et al., 2021
SCN5A	376	R	H	Brugada syndrome	SCN5A: Brugada Syndrome	Walsh et al., 2021
SCN5A	397	I	V	Brugada syndrome	SCN5A: Brugada Syndrome	Walsh et al., 2021
SCN5A	406	N	S	Brugada syndrome	SCN5A: Brugada Syndrome	Walsh et al., 2021
SCN5A	439	E	K	Brugada syndrome	SCN5A: Brugada Syndrome	Walsh et al., 2021
SCN5A	729	L	R	Brugada syndrome	SCN5A: Brugada Syndrome	Walsh et al., 2021
SCN5A	734	M	V	Brugada syndrome	SCN5A: Brugada Syndrome	Walsh et al., 2021
SCN5A	737	E	G	Brugada syndrome	SCN5A: Brugada Syndrome	Walsh et al., 2021
SCN5A	746	E	K	Brugada syndrome	SCN5A: Brugada Syndrome	Walsh et al., 2021
SCN5A	752	G	R	Brugada syndrome	SCN5A: Brugada Syndrome	Walsh et al., 2021
SCN5A	772	D	N	Brugada syndrome	SCN5A: Brugada Syndrome	Walsh et al., 2021
SCN5A	776	Y	C	Brugada syndrome	SCN5A: Brugada Syndrome	Walsh et al., 2021
SCN5A	808	R	C	Brugada syndrome	SCN5A: Brugada Syndrome	Walsh et al., 2021
SCN5A	808	R	P	Brugada syndrome	SCN5A: Brugada Syndrome	Walsh et al., 2021
SCN5A	814	R	Q	Brugada syndrome	SCN5A: Brugada Syndrome	Walsh et al., 2021
SCN5A	839	L	P	Brugada syndrome	SCN5A: Brugada Syndrome	Walsh et al., 2021
SCN5A	851	F	L	Brugada syndrome	SCN5A: Brugada Syndrome	Walsh et al., 2021
SCN5A	878	R	C	Brugada syndrome	SCN5A: Brugada Syndrome	Walsh et al., 2021
SCN5A	878	R	L	Brugada syndrome	SCN5A: Brugada Syndrome	Walsh et al., 2021
SCN5A	878	R	H	Brugada syndrome	SCN5A: Brugada Syndrome	Walsh et al., 2021
SCN5A	886	H	Q	Brugada syndrome	SCN5A: Brugada Syndrome	Walsh et al., 2021
SCN5A	887	A	V	Brugada syndrome	SCN5A: Brugada Syndrome	Walsh et al., 2021
SCN5A	892	F	I	Brugada syndrome	SCN5A: Brugada Syndrome	Walsh et al., 2021
SCN5A	893	R	C	Brugada syndrome	SCN5A: Brugada Syndrome	Walsh et al., 2021
SCN5A	893	R	H	Brugada syndrome	SCN5A: Brugada Syndrome	Walsh et al., 2021
SCN5A	897	G	R	Brugada syndrome	SCN5A: Brugada Syndrome	Walsh et al., 2021
SCN5A	901	E	K	Brugada syndrome	SCN5A: Brugada Syndrome	Walsh et al., 2021
SCN5A	910	S	L	Brugada syndrome	SCN5A: Brugada Syndrome	Walsh et al., 2021
SCN5A	927	N	S	Brugada syndrome	SCN5A: Brugada Syndrome	Walsh et al., 2021
SCN5A	928	L	P	Brugada syndrome	SCN5A: Brugada Syndrome	Walsh et al., 2021
SCN5A	1222	L	R	Brugada syndrome	SCN5A: Brugada Syndrome	Walsh et al., 2021
SCN5A	1225	E	K	Brugada syndrome	SCN5A: Brugada Syndrome	Walsh et al., 2021
SCN5A	1232	R	W	Brugada syndrome	SCN5A: Brugada Syndrome	Walsh et al., 2021
SCN5A	1239	L	P	Brugada syndrome	SCN5A: Brugada Syndrome	Walsh et al., 2021
SCN5A	1262	G	S	Brugada syndrome	SCN5A: Brugada Syndrome	Walsh et al., 2021
SCN5A	1271	W	C	Brugada syndrome	SCN5A: Brugada Syndrome	Walsh et al., 2021
SCN5A	1275	D	N	Brugada syndrome	SCN5A: Brugada Syndrome	Walsh et al., 2021
SCN5A	1306	R	C	Brugada syndrome	SCN5A: Brugada Syndrome	Walsh et al., 2021
SCN5A	1306	R	H	Brugada syndrome	SCN5A: Brugada Syndrome	Walsh et al., 2021
SCN5A	1309	R	P	Brugada syndrome	SCN5A: Brugada Syndrome	Walsh et al., 2021
SCN5A	1319	G	V	Brugada syndrome	SCN5A: Brugada Syndrome	Walsh et al., 2021
SCN5A	1330	A	T	Brugada syndrome	SCN5A: Brugada Syndrome	Walsh et al., 2021
SCN5A	1344	F	L	Brugada syndrome	SCN5A: Brugada Syndrome	Walsh et al., 2021
SCN5A	1346	L	P	Brugada syndrome	SCN5A: Brugada Syndrome	Walsh et al., 2021
SCN5A	1360	F	C	Brugada syndrome	SCN5A: Brugada Syndrome	Walsh et al., 2021
SCN5A	1380	N	K	Brugada syndrome	SCN5A: Brugada Syndrome	Walsh et al., 2021
SCN5A	1380	N	K	Brugada syndrome	SCN5A: Brugada Syndrome	Walsh et al., 2021
SCN5A	1381	K	N	Brugada syndrome	SCN5A: Brugada Syndrome	Walsh et al., 2021
SCN5A	1382	S	I	Brugada syndrome	SCN5A: Brugada Syndrome	Walsh et al., 2021
SCN5A	1384	C	Y	Brugada syndrome	SCN5A: Brugada Syndrome	Walsh et al., 2021
SCN5A	1389	L	W	Brugada syndrome	SCN5A: Brugada Syndrome	Walsh et al., 2021
SCN5A	1390	T	I	Brugada syndrome	SCN5A: Brugada Syndrome	Walsh et al., 2021
SCN5A	1403	D	A	Brugada syndrome	SCN5A: Brugada Syndrome	Walsh et al., 2021
SCN5A	1404	N	K	Brugada syndrome	SCN5A: Brugada Syndrome	Walsh et al., 2021
SCN5A	1405	V	M	Brugada syndrome	SCN5A: Brugada Syndrome	Walsh et al., 2021
SCN5A	1405	V	L	Brugada syndrome	SCN5A: Brugada Syndrome	Walsh et al., 2021
SCN5A	1406	G	R	Brugada syndrome	SCN5A: Brugada Syndrome	Walsh et al., 2021
SCN5A	1408	G	R	Brugada syndrome	SCN5A: Brugada Syndrome	Walsh et al., 2021
SCN5A	1409	Y	C	Brugada syndrome	SCN5A: Brugada Syndrome	Walsh et al., 2021
SCN5A	1411	A	D	Brugada syndrome	SCN5A: Brugada Syndrome	Walsh et al., 2021
SCN5A	1419	K	E	Brugada syndrome	SCN5A: Brugada Syndrome	Walsh et al., 2021
SCN5A	1420	G	R	Brugada syndrome	SCN5A: Brugada Syndrome	Walsh et al., 2021
SCN5A	1420	G	V	Brugada syndrome	SCN5A: Brugada Syndrome	Walsh et al., 2021
SCN5A	1428	A	S	Brugada syndrome	SCN5A: Brugada Syndrome	Walsh et al., 2021
SCN5A	1428	A	V	Brugada syndrome	SCN5A: Brugada Syndrome	Walsh et al., 2021
SCN5A	1432	R	M	Brugada syndrome	SCN5A: Brugada Syndrome	Walsh et al., 2021
SCN5A	1432	R	S	Brugada syndrome	SCN5A: Brugada Syndrome	Walsh et al., 2021
SCN5A	1433	G	V	Brugada syndrome	SCN5A: Brugada Syndrome	Walsh et al., 2021
SCN5A	1441	E	Q	Brugada syndrome	SCN5A: Brugada Syndrome	Walsh et al., 2021
SCN5A	1449	Y	C	Brugada syndrome	SCN5A: Brugada Syndrome	Walsh et al., 2021
SCN5A	1462	L	Q	Brugada syndrome	SCN5A: Brugada Syndrome	Walsh et al., 2021
SCN5A	1548	E	K	Brugada syndrome	SCN5A: Brugada Syndrome	Walsh et al., 2021
SCN5A	1574	E	K	Brugada syndrome	SCN5A: Brugada Syndrome	Walsh et al., 2021
SCN5A	1582	L	P	Brugada syndrome	SCN5A: Brugada Syndrome	Walsh et al., 2021
SCN5A	1583	R	C	Brugada syndrome	SCN5A: Brugada Syndrome	Walsh et al., 2021
SCN5A	1583	R	H	Brugada syndrome	SCN5A: Brugada Syndrome	Walsh et al., 2021
SCN5A	1603	I	F	Brugada syndrome	SCN5A: Brugada Syndrome	Walsh et al., 2021
SCN5A	1629	R	Q	Brugada syndrome	SCN5A: Brugada Syndrome	Walsh et al., 2021
SCN5A	1632	R	C	Brugada syndrome	SCN5A: Brugada Syndrome	Walsh et al., 2021
SCN5A	1632	R	H	Brugada syndrome	SCN5A: Brugada Syndrome	Walsh et al., 2021
SCN5A	1644	R	C	Brugada syndrome	SCN5A: Brugada Syndrome	Walsh et al., 2021
SCN5A	1644	R	H	Brugada syndrome	SCN5A: Brugada Syndrome	Walsh et al., 2021
SCN5A	1656	A	P	Brugada syndrome	SCN5A: Brugada Syndrome	Walsh et al., 2021
SCN5A	1660	I	V	Brugada syndrome	SCN5A: Brugada Syndrome	Walsh et al., 2021
SCN5A	1661	G	R	Brugada syndrome	SCN5A: Brugada Syndrome	Walsh et al., 2021
SCN5A	1664	L	R	Brugada syndrome	SCN5A: Brugada Syndrome	Walsh et al., 2021
SCN5A	1672	S	Y	Brugada syndrome	SCN5A: Brugada Syndrome	Walsh et al., 2021
SCN5A	1689	D	N	Brugada syndrome	SCN5A: Brugada Syndrome	Walsh et al., 2021
SCN5A	1690	D	N	Brugada syndrome	SCN5A: Brugada Syndrome	Walsh et al., 2021
SCN5A	1703	C	S	Brugada syndrome	SCN5A: Brugada Syndrome	Walsh et al., 2021
SCN5A	1709	T	M	Brugada syndrome	SCN5A: Brugada Syndrome	Walsh et al., 2021
SCN5A	1719	P	T	Brugada syndrome	SCN5A: Brugada Syndrome	Walsh et al., 2021
SCN5A	1722	N	D	Brugada syndrome	SCN5A: Brugada Syndrome	Walsh et al., 2021
SCN5A	1725	P	L	Brugada syndrome	SCN5A: Brugada Syndrome	Walsh et al., 2021
SCN5A	1726	P	R	Brugada syndrome	SCN5A: Brugada Syndrome	Walsh et al., 2021
SCN5A	1728	C	R	Brugada syndrome	SCN5A: Brugada Syndrome	Walsh et al., 2021
SCN5A	1728	C	Y	Brugada syndrome	SCN5A: Brugada Syndrome	Walsh et al., 2021
SCN5A	1739	R	G	Brugada syndrome	SCN5A: Brugada Syndrome	Walsh et al., 2021
SCN5A	1740	G	R	Brugada syndrome	SCN5A: Brugada Syndrome	Walsh et al., 2021
SCN5A	1740	G	V	Brugada syndrome	SCN5A: Brugada Syndrome	Walsh et al., 2021
SCN5A	1741	D	Y	Brugada syndrome	SCN5A: Brugada Syndrome	Walsh et al., 2021
SCN5A	1742	C	Y	Brugada syndrome	SCN5A: Brugada Syndrome	Walsh et al., 2021
SCN5A	1743	G	R	Brugada syndrome	SCN5A: Brugada Syndrome	Walsh et al., 2021
SCN5A	1743	G	E	Brugada syndrome	SCN5A: Brugada Syndrome	Walsh et al., 2021
SCN5A	1768	I	F	Brugada syndrome	SCN5A: Brugada Syndrome	Walsh et al., 2021
SCN5A	1784	E	K	Brugada syndrome	SCN5A: Brugada Syndrome	Milman et al., 2021
SCN5A	1	M	I	Brugada syndrome	SCN5A: Brugada Syndrome	Milman et al., 2021
SCN5A	104	R	Q	Brugada syndrome	SCN5A: Brugada Syndrome	Milman et al., 2021
SCN5A	356	D	N	Brugada syndrome	SCN5A: Brugada Syndrome	Milman et al., 2021
SCN5A	367	R	H	Brugada syndrome	SCN5A: Brugada Syndrome	Milman et al., 2021
SCN5A	376	R	H	Brugada syndrome	SCN5A: Brugada Syndrome	Milman et al., 2021
SCN5A	632	T	M	Brugada syndrome	SCN5A: Brugada Syndrome	Milman et al., 2021
SCN5A	814	R	Q	Brugada syndrome	SCN5A: Brugada Syndrome	Milman et al., 2021
SCN5A	1243	D	N	Brugada syndrome	SCN5A: Brugada Syndrome	Milman et al., 2021
SCN5A	1304	T	M	Brugada syndrome	SCN5A: Brugada Syndrome	Milman et al., 2021
SCN5A	1306	R	H	Brugada syndrome	SCN5A: Brugada Syndrome	Milman et al., 2021
SCN5A	1319	G	V	Brugada syndrome	SCN5A: Brugada Syndrome	Milman et al., 2021
SCN5A	1728	C	Y	Brugada syndrome	SCN5A: Brugada Syndrome	Milman et al., 2021
SCN5A	1416	A	E	Brugada syndrome	SCN5A: Brugada Syndrome	Milman et al., 2021
SCN5A	1432	R	G	Brugada syndrome	SCN5A: Brugada Syndrome	Milman et al., 2021
SCN5A	1449	Y	C	Brugada syndrome	SCN5A: Brugada Syndrome	Milman et al., 2021
SCN5A	1629	R	Q	Brugada syndrome	SCN5A: Brugada Syndrome	Milman et al., 2021
SCN5A	1645	T	M	Brugada syndrome	SCN5A: Brugada Syndrome	Milman et al., 2021
SCN5A	1784	E	K	Brugada syndrome	SCN5A: Brugada Syndrome	Milman et al., 2021
SCN9A	228	I	M	Paroxysmal extreme pain disorder	SCN9A: Paroxysmal Pain Disorders	Estacion et al., 2017
SCN9A	848	I	T	Primary erythromelalgia	SCN9A: Paroxysmal Pain Disorders	Wu et al., 2013
SCN9A	1623	L	P	Paroxysmal extreme pain disorder	SCN9A: Paroxysmal Pain Disorders	Suter et al., 2015
SCN9A	1632	A	G	Primary erythromelalgia	SCN9A: Paroxysmal Pain Disorders	Yand et al., 2016
SCN9A	1632	A	T	Primary erythromelalgia	SCN9A: Paroxysmal Pain Disorders	Eberhardt et al., 2014
SCN9A	216	F	S	Primary erythromelalgia	SCN9A: Paroxysmal Pain Disorders	Drenth et al., 2005
SCN9A	136	I	V	Primary erythromelalgia	SCN9A: Paroxysmal Pain Disorders	Lee et al., 2007
SCN9A	228	I	M	Primary erythromelalgia	SCN9A: Paroxysmal Pain Disorders	Estacion et al., 2017
SCN9A	228	I	M	Primary erythromelalgia	SCN9A: Paroxysmal Pain Disorders	Zhang et al., 2014
SCN9A	234	I	T	Primary erythromelalgia	SCN9A: Paroxysmal Pain Disorders	Ahn et al. 2010
SCN9A	234	I	T	Paroxysmal extreme pain disorder	SCN9A: Paroxysmal Pain Disorders	Meijer et al., 2014
SCN9A	848	I	T	Primary erythromelalgia	SCN9A: Paroxysmal Pain Disorders	McDonnel et al., 2016
SCN9A	848	I	T	Primary erythromelalgia	SCN9A: Paroxysmal Pain Disorders	Yang et al., 2019
SCN9A	848	I	T	Primary erythromelalgia	SCN9A: Paroxysmal Pain Disorders	Drenth et al., 2005
SCN9A	848	I	T	Primary erythromelalgia	SCN9A: Paroxysmal Pain Disorders	Natkunarajah et al., 2009
SCN9A	848	I	T	Primary erythromelalgia	SCN9A: Paroxysmal Pain Disorders	Zhang et al., 2014
SCN9A	395	N	K	Primary erythromelalgia	SCN9A: Paroxysmal Pain Disorders	Drenth et al., 2005
SCN9A	241	S	T	Primary erythromelalgia	SCN9A: Paroxysmal Pain Disorders	McDonnel et al., 2016
SCN9A	1464	T	I	Paroxysmal extreme pain disorder	SCN9A: Paroxysmal Pain Disorders	Fertleman et al., 2006
SCN9A	400	V	M	Primary erythromelalgia	SCN9A: Paroxysmal Pain Disorders	McDonnel et al., 2016
SCN9A	1620	R	L	Small-fiber neuropathy	SCN9A: Small-Fiber Neuropathy	Eijkenboom et al., 2019
SCN9A	623	D	N	Small-fiber neuropathy	SCN9A: Small-Fiber Neuropathy	Eijkenboom et al., 2019
SCN9A	856	G	D	Small-fiber neuropathy	SCN9A: Small-Fiber Neuropathy	Eijkenboom et al., 2019
SCN9A	228	I	M	Small-fiber neuropathy	SCN9A: Small-Fiber Neuropathy	Eijkenboom et al., 2019
SCN9A	720	I	K	Small-fiber neuropathy	SCN9A: Small-Fiber Neuropathy	Eijkenboom et al., 2019
SCN9A	1532	M	I	Small-fiber neuropathy	SCN9A: Small-Fiber Neuropathy	Eijkenboom et al., 2019
SCN9A	1657	Y	S	Small-fiber neuropathy	SCN9A: Small-Fiber Neuropathy	Eijkenboom et al., 2019
SCN9A	1298	V	F	Paroxysmal extreme pain disorder	SCN9A: Paroxysmal Pain Disorders	Stępień et al., 2020
SCN9A	1754	V	F	Small-fiber neuropathy	SCN9A: Small-Fiber Neuropathy	Eijkenboom et al., 2019
SCN10A	381	I	V	Small-fiber neuropathy	SCN10A: Neuropathies	Eijkenboom et al., 2019
SCN10A	1161	M	T	Small-fiber neuropathy	SCN10A: Neuropathies	Eijkenboom et al., 2019
SCN10A	1225	I	T	Small-fiber neuropathy	SCN10A: Neuropathies	Eijkenboom et al., 2019
SCN10A	1256	R	W	Small-fiber neuropathy	SCN10A: Neuropathies	Eijkenboom et al., 2019
SCN10A	1304	A	T	Small-fiber neuropathy	SCN10A: Neuropathies	Eijkenboom et al., 2019
SCN10A	1706	I	V	Small-fiber neuropathy	SCN10A: Neuropathies	Eijkenboom et al., 2019
SCN11A	354	R	W	Small-fiber neuropathy	SCN11A: Neuropathies	Eijkenboom et al., 2019
SCN11A	381	I	T	Small-fiber neuropathy	SCN11A: Neuropathies	Eijkenboom et al., 2019
SCN11A	582	A	T	Small-fiber neuropathy	SCN11A: Neuropathies	Eijkenboom et al., 2019
SCN11A	699	G	R	Small-fiber neuropathy	SCN11A: Neuropathies	Eijkenboom et al., 2019
SCN11A	807	I	V	Small-fiber neuropathy	SCN11A: Neuropathies	Eijkenboom et al., 2019
SCN11A	838	R	Q	Small-fiber neuropathy	SCN11A: Neuropathies	Eijkenboom et al., 2019
SCN11A	1158	L	P	Small-fiber neuropathy	SCN11A: Neuropathies	Eijkenboom et al., 2019
SCN11A	1428	G	S	Small-fiber neuropathy	SCN11A: Neuropathies	Eijkenboom et al., 2019
SCN11A	1437	V	M	Small-fiber neuropathy	SCN11A: Neuropathies	Eijkenboom et al., 2019
SCN11A	396	L	P	Small-fiber neuropathy	SCN11A: Neuropathies	Eijkenboom et al., 2019
SCN11A	820	N	Y	Small-fiber neuropathy	SCN11A: Neuropathies	Eijkenboom et al., 2019
SCN4A	1069	D	N	Myopathy	SCN4A: Myopathy	Tarailo-Graovac et al., 2016
SCN4A	672	R	C	Myotonia	SCN4A: Relaxation Impairment Disorders	Lerche et al., 1993
SCN4A	672	R	C	Hypokalemic periodic paralysis	SCN4A: Hypokalemic PP	Kim et al., 2004
SCN4A	1306	G	A	Paramyotonia congenita	SCN4A: Relaxation Impairment Disorders	Lerche et al., 1993
SCN4A	1306	G	V	Hyperkalemic periodic paralysis	SCN4A: Hyperkalemic PP	Ptacek et al., 1993
SCN4A	1313	T	M	Paramyotonia congenita	SCN4A: Relaxation Impairment Disorders	McClatchey et al., 1992
SCN4A	1448	R	C	Hypokalemic periodic paralysis	SCN4A: Hypokalemic PP	Jurkat-Rott et al., 2000
SCN4A	1448	R	H	Paramyotonia congenita	SCN4A: Relaxation Impairment Disorders	Matthews et al., 2007
SCN4A	1458	V	F	Paramyotonia congenita	SCN4A: Relaxation Impairment Disorders	Bulman et al., 1997
SCN4A	1458	V	F	Myotonia	SCN4A: Relaxation Impairment Disorders	Lehmann-Horn et al., 1993
SCN4A	1589	V	M	Paramyotonia congenita	SCN4A: Relaxation Impairment Disorders	Rosenfeld et al., 1997
SCN4A	1589	V	M	Myotonia	SCN4A: Relaxation Impairment Disorders	Kim et al., 2004
SCN4A	1592	M	V	Myotonia	SCN4A: Relaxation Impairment Disorders	Trip et al., 2007
SCN4A	1297	N	S	Myotonia	SCN4A: Relaxation Impairment Disorders	Maggi et al., 2017
SCN4A	1297	N	S	Myotonia	SCN4A: Relaxation Impairment Disorders	Maggi et al., 2017
SCN4A	1156	A	T	Hyperkalemic periodic paralysis	SCN4A: Hyperkalemic PP	Narang et al., 2020
SCN4A	1306	G	A	Myopathy	SCN4A: Myopathy	Topf et al., 2020
SCN4A	1298	F	C	Myopathy	SCN4A: Myopathy	Topf et al., 2020
SCN4A	704	T	M	Myopathy	SCN4A: Myopathy	Topf et al., 2020
SCN4A	166	G	E	Myopathy	SCN4A: Myopathy	Topf et al., 2020
SCN4A	122	R	C	Myopathy	SCN4A: Myopathy	Topf et al., 2020
SCN4A	104	R	H	Myopathy	SCN4A: Myopathy	Zaharieva et al., 2016
SCN4A	1135	R	C	Myopathy	SCN4A: Myopathy	Zaharieva et al., 2016
SCN4A	225	R	W	Myopathy	SCN4A: Myopathy	Zaharieva et al., 2016
SCN4A	1209	C	F	Myopathy	SCN4A: Myopathy	Zaharieva et al., 2016
SCN4A	1069	D	N	Myopathy	SCN4A: Myopathy	Zaharieva et al., 2016
SCN4A	1069	D	N	Myopathy	SCN4A: Myopathy	Zaharieva et al., 2016
SCN4A	382	P	T	Myopathy	SCN4A: Myopathy	Zaharieva et al., 2016
SCN4A	382	P	T	Myopathy	SCN4A: Myopathy	Zaharieva et al., 2016
SCN4A	382	P	T	Myopathy	SCN4A: Myopathy	Zaharieva et al., 2016
SCN4A	203	M	K	Myopathy	SCN4A: Myopathy	Zaharieva et al., 2016
SCN4A	203	M	K	Myopathy	SCN4A: Myopathy	Zaharieva et al., 2016
SCN4A	203	M	K	Myopathy	SCN4A: Myopathy	Zaharieva et al., 2016
SCN4A	1266	E	D	Congenital myasthenia	SCN4A: Myopathy	Gonzalez-Quereda et al., 2020
SCN4A	215	I	T	Myopathy	SCN4A: Myopathy	Brugnoni et al., 2022
SCN4A	699	A	T	Myopathy	SCN4A: Myopathy	Brugnoni et al., 2022
SCN4A	1293	V	I	Myopathy	SCN4A: Myopathy	Brugnoni et al., 2022
SCN4A	1306	G	A	Myopathy	SCN4A: Myopathy	Brugnoni et al., 2022
SCN4A	1306	G	A	Myopathy	SCN4A: Myopathy	Brugnoni et al., 2022
SCN4A	1306	G	V	Myopathy	SCN4A: Myopathy	Brugnoni et al., 2022
SCN4A	1313	T	M	Myopathy	SCN4A: Myopathy	Brugnoni et al., 2022
SCN4A	1313	T	M	Myopathy	SCN4A: Myopathy	Brugnoni et al., 2022
SCN4A	1448	R	H	Myopathy	SCN4A: Myopathy	Brugnoni et al., 2022
SCN4A	1448	R	C	Myopathy	SCN4A: Myopathy	Brugnoni et al., 2022
SCN4A	1460	R	W	Myopathy	SCN4A: Myopathy	Brugnoni et al., 2022
SCN4A	1589	V	M	Myopathy	SCN4A: Myopathy	Brugnoni et al., 2022
SCN4A	1592	M	V	Myopathy	SCN4A: Myopathy	Brugnoni et al., 2022
SCN4A	1595	A	S	Myopathy	SCN4A: Myopathy	Brugnoni et al., 2022
SCN4A	1507	V	I	Myopathy	SCN4A: Myopathy	Brugnoni et al., 2022
SCN4A	1313	T	M	Paramyotonia congenita	SCN4A: Relaxation Impairment Disorders	Sun et al., 2021
SCN4A	693	I	T	Paramyotonia congenita	SCN4A: Relaxation Impairment Disorders	Sun et al., 2021
SCN4A	445	V	M	Myotonia	SCN4A: Relaxation Impairment Disorders	Sun et al., 2021
SCN4A	445	V	L	Myotonia	SCN4A: Relaxation Impairment Disorders	Sun et al., 2021
SCN4A	1306	G	V	Myotonia	SCN4A: Relaxation Impairment Disorders	Sun et al., 2021
SCN4A	693	I	T	Paramyotonia congenita	SCN4A: Relaxation Impairment Disorders	Sun et al., 2021
SCN4A	1313	T	M	Paramyotonia congenita	SCN4A: Relaxation Impairment Disorders	Sun et al., 2021
SCN4A	704	T	M	Hyperkalemic periodic paralysis	SCN4A: Hyperkalemic PP	Sun et al., 2021
SCN4A	1592	M	V	Hyperkalemic periodic paralysis	SCN4A: Hyperkalemic PP	Sun et al., 2021
SCN4A	672	R	C	Hypokalemic periodic paralysis	SCN4A: Hypokalemic PP	Luo et al., 2019
SCN4A	675	R	Q	Hypokalemic periodic paralysis	SCN4A: Hypokalemic PP	Luo et al., 2019
SCN4A	1132	R	Q	Hypokalemic periodic paralysis	SCN4A: Hypokalemic PP	Luo et al., 2019
SCN4A	1451	R	L	Hypokalemic periodic paralysis	SCN4A: Hypokalemic PP	Luo et al., 2019
SCN4A	672	R	C	Hypokalemic periodic paralysis	SCN4A: Hypokalemic PP	Luo et al., 2019
SCN4A	675	R	Q	Hypokalemic periodic paralysis	SCN4A: Hypokalemic PP	Luo et al., 2019
SCN4A	704	T	M	Hypokalemic periodic paralysis	SCN4A: Hypokalemic PP	Luo et al., 2019
SCN4A	1290	F	L	Hypokalemic periodic paralysis	SCN4A: Hypokalemic PP	Luo et al., 2019
SCN4A	1451	R	L	Hypokalemic periodic paralysis	SCN4A: Hypokalemic PP	Luo et al., 2019
SCN4A	1592	M	V	Hypokalemic periodic paralysis	SCN4A: Hypokalemic PP	Luo et al., 2019
SCN4A	270	Q	K	Paramyotonia congenita	SCN4A: Relaxation Impairment Disorders	Matthews et al., 2007
SCN4A	704	T	M	Hyperkalemic periodic paralysis	SCN4A: Hyperkalemic PP	Matthews et al., 2007
SCN4A	704	T	M	Paramyotonia congenita	SCN4A: Relaxation Impairment Disorders	Matthews et al., 2007
SCN4A	1306	G	A	Myotonia	SCN4A: Relaxation Impairment Disorders	Matthews et al., 2007
SCN4A	1306	G	A	Myotonia	SCN4A: Relaxation Impairment Disorders	Matthews et al., 2007
SCN4A	1306	G	E	Myotonia	SCN4A: Relaxation Impairment Disorders	Matthews et al., 2007
SCN4A	1448	R	C	Hyperkalemic periodic paralysis	SCN4A: Hyperkalemic PP	Matthews et al., 2007
SCN4A	1448	R	C	Paramyotonia congenita	SCN4A: Relaxation Impairment Disorders	Matthews et al., 2007
SCN4A	1448	R	H	Hyperkalemic periodic paralysis	SCN4A: Hyperkalemic PP	Matthews et al., 2007
SCN4A	1448	R	H	Paramyotonia congenita	SCN4A: Relaxation Impairment Disorders	Matthews et al., 2007
SCN4A	1448	R	L	Paramyotonia congenita	SCN4A: Relaxation Impairment Disorders	Matthews et al., 2007
SCN4A	1456	G	E	Paramyotonia congenita	SCN4A: Relaxation Impairment Disorders	Matthews et al., 2007
SCN4A	1589	V	M	Paramyotonia congenita	SCN4A: Relaxation Impairment Disorders	Matthews et al., 2007
SCN4A	1436	L	P	Paramyotonia congenita	SCN4A: Relaxation Impairment Disorders	Matthews et al., 2007
SCN4A	445	V	M	Myotonia	SCN4A: Relaxation Impairment Disorders	Meyer et al., 2020
SCN4A	693	I	T	Myotonia	SCN4A: Relaxation Impairment Disorders	Meyer et al., 2020
SCN4A	1306	G	A	Myotonia	SCN4A: Relaxation Impairment Disorders	Meyer et al., 2020
SCN4A	1313	T	M	Myotonia	SCN4A: Relaxation Impairment Disorders	Meyer et al., 2020
SCN4A	1448	R	H	Myotonia	SCN4A: Relaxation Impairment Disorders	Meyer et al., 2020
SCN4A	1589	V	M	Myotonia	SCN4A: Relaxation Impairment Disorders	Meyer et al., 2020
SCN4A	250	L	P	Myotonia	SCN4A: Relaxation Impairment Disorders	Trip et al., 2008
SCN4A	445	V	M	Myotonia	SCN4A: Relaxation Impairment Disorders	Trip et al., 2008
SCN4A	689	L	F	Myotonia	SCN4A: Relaxation Impairment Disorders	Trip et al., 2008
SCN4A	1158	P	S	Myotonia	SCN4A: Relaxation Impairment Disorders	Trip et al., 2008
SCN4A	1160	I	V	Myotonia	SCN4A: Relaxation Impairment Disorders	Trip et al., 2008
SCN4A	1306	G	A	Myotonia	SCN4A: Relaxation Impairment Disorders	Trip et al., 2008
SCN4A	1306	G	V	Myotonia	SCN4A: Relaxation Impairment Disorders	Trip et al., 2008
SCN4A	1313	T	M	Myotonia	SCN4A: Relaxation Impairment Disorders	Trip et al., 2008
SCN4A	1448	R	H	Myotonia	SCN4A: Relaxation Impairment Disorders	Trip et al., 2008
SCN4A	1306	G	Q	Myotonia	SCN4A: Relaxation Impairment Disorders	Avila-Smirnow et al., 2020
SCN4A	445	V	M	Paramyotonia congenita	SCN4A: Relaxation Impairment Disorders	Liu et al., 2015
SCN4A	675	R	Q	Hypokalemic periodic paralysis	SCN4A: Hypokalemic PP	Liu et al., 2015
SCN4A	669	R	H	Hypokalemic periodic paralysis	SCN4A: Hypokalemic PP	Kim et al., 2004
SCN4A	672	R	G	Hypokalemic periodic paralysis	SCN4A: Hypokalemic PP	Kim et al., 2004
SCN4A	672	R	C	Hypokalemic periodic paralysis	SCN4A: Hypokalemic PP	Kim et al., 2004
SCN4A	1293	V	I	Myotonia	SCN4A: Relaxation Impairment Disorders	Meng et al., 2021
SCN4A	704	T	M	Hypokalemic periodic paralysis	SCN4A: Hypokalemic PP	Bilgic et al., 2021
SCN4A	1476	M	I	Myotonia	SCN4A: Relaxation Impairment Disorders	Rossignol et al., 2007
SCN4A	796	L	V	Myopathy	SCN4A: Myopathy	Waldrop et al., 2017
SCN4A	1306	G	E	Myotonia	SCN4A: Relaxation Impairment Disorders	Lee et al., 2009
SCN4A	693	I	T	Paramyotonia congenita	SCN4A: Relaxation Impairment Disorders	Lee et al., 2009
SCN4A	1592	M	V	Paramyotonia congenita	SCN4A: Relaxation Impairment Disorders	Feng et al., 2011
SCN4A	1436	L	P	Myotonia	SCN4A: Relaxation Impairment Disorders	Bissay et al., 2011
SCN4A	445	V	M	Myotonia	SCN4A: Relaxation Impairment Disorders	Yoshinaga et al., 2015
SCN8A	31	E	K	Developmental epileptic encephalopathy	SCN8A: DEE	Johannesen et al., 2022
SCN8A	58	D	N	NNDwoE	SCN8A: NNDwoE	Johannesen et al., 2022
SCN8A	58	D	V	DEE	SCN8A: DEE	Johannesen et al., 2022
SCN8A	142	I	V	DEE	SCN8A: DEE	Johannesen et al., 2022
SCN8A	142	I	V	DEE	SCN8A: DEE	Johannesen et al., 2022
SCN8A	142	I	V	DEE	SCN8A: DEE	Johannesen et al., 2022
SCN8A	205	A	E	DEE	SCN8A: DEE	Johannesen et al., 2022
SCN8A	210	F	L	DEE	SCN8A: DEE	Johannesen et al., 2022
SCN8A	211	V	M	DEE	SCN8A: DEE	Johannesen et al., 2022
SCN8A	211	V	L	DEE	SCN8A: DEE	Johannesen et al., 2022
SCN8A	211	V	L	DEE	SCN8A: DEE	Johannesen et al., 2022
SCN8A	211	V	A	DEE	SCN8A: DEE	Johannesen et al., 2022
SCN8A	214	G	D	DEE	SCN8A: DEE	Johannesen et al., 2022
SCN8A	215	N	D	DEE	SCN8A: DEE	Johannesen et al., 2022
SCN8A	222	F	S	DEE	SCN8A: DEE	Johannesen et al., 2022
SCN8A	223	R	G	DEE	SCN8A: DEE	Johannesen et al., 2022
SCN8A	223	R	G	DEE	SCN8A: DEE	Johannesen et al., 2022
SCN8A	223	R	G	DEE	SCN8A: DEE	Johannesen et al., 2022
SCN8A	223	R	G	DEE	SCN8A: DEE	Johannesen et al., 2022
SCN8A	231	I	T	DEE	SCN8A: DEE	Johannesen et al., 2022
SCN8A	232	S	P	DEE	SCN8A: DEE	Johannesen et al., 2022
SCN8A	233	V	I	DEE	SCN8A: DEE	Johannesen et al., 2022
SCN8A	233	V	L	DEE	SCN8A: DEE	Johannesen et al., 2022
SCN8A	239	T	S	DEE	SCN8A: DEE	Johannesen et al., 2022
SCN8A	240	I	V	DEE	SCN8A: DEE	Johannesen et al., 2022
SCN8A	257	L	V	BFIE	SCN8A: Benign Epilepsy	Johannesen et al., 2022
SCN8A	260	F	S	DEE	SCN8A: DEE	Johannesen et al., 2022
SCN8A	260	F	S	DEE	SCN8A: DEE	Johannesen et al., 2022
SCN8A	261	C	F	DEE	SCN8A: DEE	Johannesen et al., 2022
SCN8A	267	L	V	DEE	SCN8A: DEE	Johannesen et al., 2022
SCN8A	267	L	S	DEE	SCN8A: DEE	Johannesen et al., 2022
SCN8A	317	G	A	DEE	SCN8A: DEE	Johannesen et al., 2022
SCN8A	360	F	A	DEE	SCN8A: DEE	Johannesen et al., 2022
SCN8A	384	G	R	NNDwoE	SCN8A: NNDwoE	Johannesen et al., 2022
SCN8A	384	G	R	NNDwoE	SCN8A: NNDwoE	Johannesen et al., 2022
SCN8A	386	T	R	DEE	SCN8A: DEE	Johannesen et al., 2022
SCN8A	401	Y	H	DEE	SCN8A: DEE	Johannesen et al., 2022
SCN8A	405	L	M	DEE	SCN8A: DEE	Johannesen et al., 2022
SCN8A	407	L	F	DEE	SCN8A: DEE	Johannesen et al., 2022
SCN8A	408	A	T	DEE	SCN8A: DEE	Johannesen et al., 2022
SCN8A	408	A	T	DEE	SCN8A: DEE	Johannesen et al., 2022
SCN8A	409	V	M	DEE	SCN8A: DEE	Johannesen et al., 2022
SCN8A	410	V	L	DEE	SCN8A: DEE	Johannesen et al., 2022
SCN8A	763	I	V	DEE	SCN8A: DEE	Johannesen et al., 2022
SCN8A	767	T	I	DEE	SCN8A: DEE	Johannesen et al., 2022
SCN8A	767	T	I	DEE	SCN8A: DEE	Johannesen et al., 2022
SCN8A	840	L	P	DEE	SCN8A: DEE	Johannesen et al., 2022
SCN8A	845	S	P	NNDwoE	SCN8A: NNDwoE	Johannesen et al., 2022
SCN8A	846	F	S	DEE	SCN8A: DEE	Johannesen et al., 2022
SCN8A	846	F	S	DEE	SCN8A: DEE	Johannesen et al., 2022
SCN8A	850	R	G	DEE	SCN8A: DEE	Johannesen et al., 2022
SCN8A	850	R	G	DEE	SCN8A: DEE	Johannesen et al., 2022
SCN8A	850	R	Q	DEE	SCN8A: DEE	Johannesen et al., 2022
SCN8A	850	R	Q	DEE	SCN8A: DEE	Johannesen et al., 2022
SCN8A	850	R	Q	DEE	SCN8A: DEE	Johannesen et al., 2022
SCN8A	850	R	Q	DEE	SCN8A: DEE	Johannesen et al., 2022
SCN8A	850	R	Q	DEE	SCN8A: DEE	Johannesen et al., 2022
SCN8A	850	R	Q	DEE	SCN8A: DEE	Johannesen et al., 2022
SCN8A	850	R	L	DEE	SCN8A: DEE	Johannesen et al., 2022
SCN8A	856	K	E	NNDwoE	SCN8A: NNDwoE	Johannesen et al., 2022
SCN8A	864	L	V	DEE	SCN8A: DEE	Johannesen et al., 2022
SCN8A	868	I	T	DEE	SCN8A: DEE	Johannesen et al., 2022
SCN8A	890	A	T	DEE	SCN8A: DEE	Johannesen et al., 2022
SCN8A	890	A	T	DEE	SCN8A: DEE	Johannesen et al., 2022
SCN8A	890	A	P	DEE	SCN8A: DEE	Johannesen et al., 2022
SCN8A	891	V	M	BFIE	SCN8A: Benign Epilepsy	Johannesen et al., 2022
SCN8A	892	V	G	DEE	SCN8A: DEE	Johannesen et al., 2022
SCN8A	931	R	Q	NNDwoE	SCN8A: NNDwoE	Johannesen et al., 2022
SCN8A	931	R	Q	NNDwoE	SCN8A: NNDwoE	Johannesen et al., 2022
SCN8A	960	V	D	DEE	SCN8A: DEE	Johannesen et al., 2022
SCN8A	964	G	R	NNDwoE	SCN8A: NNDwoE	Johannesen et al., 2022
SCN8A	978	S	G	DEE	SCN8A: DEE	Johannesen et al., 2022
SCN8A	979	S	F	DEE	SCN8A: DEE	Johannesen et al., 2022
SCN8A	984	N	K	DEE	SCN8A: DEE	Johannesen et al., 2022
SCN8A	984	N	K	DEE	SCN8A: DEE	Johannesen et al., 2022
SCN8A	984	N	K	DEE	SCN8A: DEE	Johannesen et al., 2022
SCN8A	984	N	K	DEE	SCN8A: DEE	Johannesen et al., 2022
SCN8A	1218	E	K	NNDwoE	SCN8A: NNDwoE	Johannesen et al., 2022
SCN8A	1308	S	P	NNDwoE	SCN8A: NNDwoE	Johannesen et al., 2022
SCN8A	1315	V	M	BFIE	SCN8A: Benign Epilepsy	Johannesen et al., 2022
SCN8A	1315	V	L	DEE	SCN8A: DEE	Johannesen et al., 2022
SCN8A	1319	A	S	DEE	SCN8A: DEE	Johannesen et al., 2022
SCN8A	1319	A	D	DEE	SCN8A: DEE	Johannesen et al., 2022
SCN8A	1323	A	S	NNDwoE	SCN8A: NNDwoE	Johannesen et al., 2022
SCN8A	1323	A	S	DEE	SCN8A: DEE	Johannesen et al., 2022
SCN8A	1323	A	T	DEE	SCN8A: DEE	Johannesen et al., 2022
SCN8A	1323	A	T	DEE	SCN8A: DEE	Johannesen et al., 2022
SCN8A	1327	I	V	DEE	SCN8A: DEE	Johannesen et al., 2022
SCN8A	1327	I	V	DEE	SCN8A: DEE	Johannesen et al., 2022
SCN8A	1327	I	V	DEE	SCN8A: DEE	Johannesen et al., 2022
SCN8A	1327	I	V	DEE	SCN8A: DEE	Johannesen et al., 2022
SCN8A	1328	M	T	DEE	SCN8A: DEE	Johannesen et al., 2022
SCN8A	1329	N	D	DEE	SCN8A: DEE	Johannesen et al., 2022
SCN8A	1332	L	R	DEE	SCN8A: DEE	Johannesen et al., 2022
SCN8A	1459	F	L	DEE	SCN8A: DEE	Johannesen et al., 2022
SCN8A	1459	F	L	DEE	SCN8A: DEE	Johannesen et al., 2022
SCN8A	1466	N	T	DEE	SCN8A: DEE	Johannesen et al., 2022
SCN8A	1466	N	K	DEE	SCN8A: DEE	Johannesen et al., 2022
SCN8A	1466	N	K	DEE	SCN8A: DEE	Johannesen et al., 2022
SCN8A	1470	Q	K	DEE	SCN8A: DEE	Johannesen et al., 2022
SCN8A	1470	Q	K	DEE	SCN8A: DEE	Johannesen et al., 2022
SCN8A	1470	Q	K	DEE	SCN8A: DEE	Johannesen et al., 2022
SCN8A	1471	K	M	DEE	SCN8A: DEE	Johannesen et al., 2022
SCN8A	1475	G	R	DEE	SCN8A: DEE	Johannesen et al., 2022
SCN8A	1475	G	R	DEE	SCN8A: DEE	Johannesen et al., 2022
SCN8A	1475	G	R	DEE	SCN8A: DEE	Johannesen et al., 2022
SCN8A	1475	G	R	DEE	SCN8A: DEE	Johannesen et al., 2022
SCN8A	1475	G	R	DEE	SCN8A: DEE	Johannesen et al., 2022
SCN8A	1475	G	R	BFIE	SCN8A: Benign Epilepsy	Johannesen et al., 2022
SCN8A	1475	G	R	DEE	SCN8A: DEE	Johannesen et al., 2022
SCN8A	1476	G	D	BFIE	SCN8A: Benign Epilepsy	Johannesen et al., 2022
SCN8A	1476	G	D	DEE	SCN8A: DEE	Johannesen et al., 2022
SCN8A	1479	I	V	DEE	SCN8A: DEE	Johannesen et al., 2022
SCN8A	1479	I	V	DEE	SCN8A: DEE	Johannesen et al., 2022
SCN8A	1479	I	V	DEE	SCN8A: DEE	Johannesen et al., 2022
SCN8A	1479	I	F	DEE	SCN8A: DEE	Johannesen et al., 2022
SCN8A	1483	E	K	BFIE	SCN8A: Benign Epilepsy	Johannesen et al., 2022
SCN8A	1483	E	K	BFIE	SCN8A: Benign Epilepsy	Johannesen et al., 2022
SCN8A	1483	E	K	BFIE	SCN8A: Benign Epilepsy	Johannesen et al., 2022
SCN8A	1491	A	V	DEE	SCN8A: DEE	Johannesen et al., 2022
SCN8A	1491	A	V	DEE	SCN8A: DEE	Johannesen et al., 2022
SCN8A	1498	K	M	DEE	SCN8A: DEE	Johannesen et al., 2022
SCN8A	1532	I	F	DEE	SCN8A: DEE	Johannesen et al., 2022
SCN8A	1588	F	V	DEE	SCN8A: DEE	Johannesen et al., 2022
SCN8A	1592	V	L	DEE	SCN8A: DEE	Johannesen et al., 2022
SCN8A	1596	S	C	DEE	SCN8A: DEE	Johannesen et al., 2022
SCN8A	1596	S	C	DEE	SCN8A: DEE	Johannesen et al., 2022
SCN8A	1598	V	A	BFIE	SCN8A: Benign Epilepsy	Johannesen et al., 2022
SCN8A	1617	R	Q	DEE	SCN8A: DEE	Johannesen et al., 2022
SCN8A	1617	R	Q	DEE	SCN8A: DEE	Johannesen et al., 2022
SCN8A	1617	R	Q	DEE	SCN8A: DEE	Johannesen et al., 2022
SCN8A	1617	R	Q	DEE	SCN8A: DEE	Johannesen et al., 2022
SCN8A	1617	R	Q	DEE	SCN8A: DEE	Johannesen et al., 2022
SCN8A	1617	R	Q	DEE	SCN8A: DEE	Johannesen et al., 2022
SCN8A	1617	R	Q	DEE	SCN8A: DEE	Johannesen et al., 2022
SCN8A	1617	R	Q	BFIE	SCN8A: Benign Epilepsy	Johannesen et al., 2022
SCN8A	1617	R	Q	DEE	SCN8A: DEE	Johannesen et al., 2022
SCN8A	1617	R	Q	DEE	SCN8A: DEE	Johannesen et al., 2022
SCN8A	1617	R	L	DEE	SCN8A: DEE	Johannesen et al., 2022
SCN8A	1620	R	L	NNDwoE	SCN8A: NNDwoE	Johannesen et al., 2022
SCN8A	1621	L	W	DEE	SCN8A: DEE	Johannesen et al., 2022
SCN8A	1622	A	D	NNDwoE	SCN8A: NNDwoE	Johannesen et al., 2022
SCN8A	1622	A	D	NNDwoE	SCN8A: NNDwoE	Johannesen et al., 2022
SCN8A	1625	G	W	DEE	SCN8A: DEE	Johannesen et al., 2022
SCN8A	1628	L	W	DEE	SCN8A: DEE	Johannesen et al., 2022
SCN8A	1630	L	P	DEE	SCN8A: DEE	Johannesen et al., 2022
SCN8A	1641	L	V	DEE	SCN8A: DEE	Johannesen et al., 2022
SCN8A	1641	L	R	DEE	SCN8A: DEE	Johannesen et al., 2022
SCN8A	1650	A	T	DEE	SCN8A: DEE	Johannesen et al., 2022
SCN8A	1650	A	T	DEE	SCN8A: DEE	Johannesen et al., 2022
SCN8A	1650	A	T	DEE	SCN8A: DEE	Johannesen et al., 2022
SCN8A	1650	A	T	DEE	SCN8A: DEE	Johannesen et al., 2022
SCN8A	1650	A	T	DEE	SCN8A: DEE	Johannesen et al., 2022
SCN8A	1719	P	R	NNDwoE	SCN8A: NNDwoE	Johannesen et al., 2022
SCN8A	1754	F	S	DEE	SCN8A: DEE	Johannesen et al., 2022
SCN8A	1757	V	I	DEE	SCN8A: DEE	Johannesen et al., 2022
SCN8A	1760	M	I	DEE	SCN8A: DEE	Johannesen et al., 2022
SCN8A	1763	A	G	DEE	SCN8A: DEE	Johannesen et al., 2022
SCN8A	1764	I	M	DEE	SCN8A: DEE	Johannesen et al., 2022
SCN8A	1768	N	D	DEE	SCN8A: DEE	Johannesen et al., 2022
SCN8A	1801	Q	E	DEE	SCN8A: DEE	Johannesen et al., 2022
SCN8A	1865	L	P	DEE	SCN8A: DEE	Johannesen et al., 2022
SCN8A	1866	R	Q	DEE	SCN8A: DEE	Johannesen et al., 2022
SCN8A	1870	E	D	DEE	SCN8A: DEE	Johannesen et al., 2022
SCN8A	1870	E	D	DEE	SCN8A: DEE	Johannesen et al., 2022
SCN8A	1872	R	W	DEE	SCN8A: DEE	Johannesen et al., 2022
SCN8A	1872	R	W	DEE	SCN8A: DEE	Johannesen et al., 2022
SCN8A	1872	R	W	DEE	SCN8A: DEE	Johannesen et al., 2022
SCN8A	1872	R	W	DEE	SCN8A: DEE	Johannesen et al., 2022
SCN8A	1872	R	W	DEE	SCN8A: DEE	Johannesen et al., 2022
SCN8A	1872	R	W	DEE	SCN8A: DEE	Johannesen et al., 2022
SCN8A	1872	R	W	DEE	SCN8A: DEE	Johannesen et al., 2022
SCN8A	1872	R	W	DEE	SCN8A: DEE	Johannesen et al., 2022
SCN8A	1872	R	W	DEE	SCN8A: DEE	Johannesen et al., 2022
SCN8A	1872	R	W	DEE	SCN8A: DEE	Johannesen et al., 2022
SCN8A	1872	R	W	DEE	SCN8A: DEE	Johannesen et al., 2022
SCN8A	1872	R	W	DEE	SCN8A: DEE	Johannesen et al., 2022
SCN8A	1872	R	W	DEE	SCN8A: DEE	Johannesen et al., 2022
SCN8A	1872	R	W	DEE	SCN8A: DEE	Johannesen et al., 2022
SCN8A	1872	R	W	DEE	SCN8A: DEE	Johannesen et al., 2022
SCN8A	1872	R	W	DEE	SCN8A: DEE	Johannesen et al., 2022
SCN8A	1872	R	Q	DEE	SCN8A: DEE	Johannesen et al., 2022
SCN8A	1872	R	L	DEE	SCN8A: DEE	Johannesen et al., 2022
SCN8A	1872	R	Q	DEE	SCN8A: DEE	Johannesen et al., 2022
SCN8A	1872	R	Q	DEE	SCN8A: DEE	Johannesen et al., 2022
SCN8A	1872	R	Q	DEE	SCN8A: DEE	Johannesen et al., 2022
SCN8A	1872	R	Q	DEE	SCN8A: DEE	Johannesen et al., 2022
SCN8A	1872	R	Q	DEE	SCN8A: DEE	Johannesen et al., 2022
SCN8A	1872	R	Q	DEE	SCN8A: DEE	Johannesen et al., 2022
SCN8A	1872	R	Q	DEE	SCN8A: DEE	Johannesen et al., 2022
SCN8A	1872	R	Q	DEE	SCN8A: DEE	Johannesen et al., 2022
SCN8A	1872	R	L	DEE	SCN8A: DEE	Johannesen et al., 2022
SCN8A	1872	R	L	DEE	SCN8A: DEE	Johannesen et al., 2022
SCN8A	1872	R	L	DEE	SCN8A: DEE	Johannesen et al., 2022
SCN8A	1877	N	S	BFIE	SCN8A: Benign Epilepsy	Johannesen et al., 2022
SCN8A	1877	N	S	BFIE	SCN8A: Benign Epilepsy	Johannesen et al., 2022
SCN8A	1877	N	S	BFIE	SCN8A: Benign Epilepsy	Johannesen et al., 2022
SCN8A	1877	N	S	BFIE	SCN8A: Benign Epilepsy	Johannesen et al., 2022
SCN8A	1877	N	S	DEE	SCN8A: DEE	Johannesen et al., 2022
SCN8A	1877	N	S	DEE	SCN8A: DEE	Johannesen et al., 2022
SCN8A	1877	N	S	BFIE	SCN8A: Benign Epilepsy	Johannesen et al., 2022
SCN1A	1636	R	Q	Dravet Syndrome	SCN1A: Dravet Syndrome	Brunklaus et al., 2022a
SCN1A	1419	G	R	Dravet Syndrome	SCN1A: Dravet Syndrome	Brunklaus et al., 2022a
SCN1A	968	C	R	Dravet Syndrome	SCN1A: Dravet Syndrome	Brunklaus et al., 2022a
SCN1A	65	Y	D	Dravet Syndrome	SCN1A: Dravet Syndrome	Brunklaus et al., 2022a
SCN1A	337	G	R	Dravet Syndrome	SCN1A: Dravet Syndrome	Brunklaus et al., 2022a
SCN1A	1366	V	G	Dravet Syndrome	SCN1A: Dravet Syndrome	Brunklaus et al., 2022a
SCN1A	1765	F	S	Dravet Syndrome	SCN1A: Dravet Syndrome	Brunklaus et al., 2022a
SCN1A	1596	R	C	Dravet Syndrome	SCN1A: Dravet Syndrome	Brunklaus et al., 2022a
SCN1A	1239	D	G	Dravet Syndrome	SCN1A: Dravet Syndrome	Brunklaus et al., 2022a
SCN1A	390	L	P	GEFS+	SCN1A: GEFS+	Brunklaus et al., 2022a
SCN1A	942	L	V	Dravet Syndrome	SCN1A: Dravet Syndrome	Brunklaus et al., 2022a
SCN1A	1754	G	R	Dravet Syndrome	SCN1A: Dravet Syndrome	Brunklaus et al., 2022a
SCN1A	459	Q	R	Dravet Syndrome	SCN1A: Dravet Syndrome	Brunklaus et al., 2022a
SCN1A	1256	D	G	GEFS+	SCN1A: GEFS+	Brunklaus et al., 2022a
SCN1A	238	G	R	GEFS+	SCN1A: GEFS+	Brunklaus et al., 2022a
SCN1A	993	S	G	GEFS+	SCN1A: GEFS+	Brunklaus et al., 2022a
SCN1A	525	S	F	Dravet Syndrome	SCN1A: Dravet Syndrome	Brunklaus et al., 2022a
SCN1A	1475	L	S	Dravet Syndrome	SCN1A: Dravet Syndrome	Brunklaus et al., 2022a
SCN1A	1675	L	R	Dravet Syndrome	SCN1A: Dravet Syndrome	Brunklaus et al., 2022a
SCN1A	1781	Y	H	Dravet Syndrome	SCN1A: Dravet Syndrome	Brunklaus et al., 2022a
SCN1A	1783	A	V	Dravet Syndrome	SCN1A: Dravet Syndrome	Brunklaus et al., 2022a
SCN1A	277	C	Y	Dravet Syndrome	SCN1A: Dravet Syndrome	Brunklaus et al., 2022a
SCN1A	931	R	C	Dravet Syndrome	SCN1A: Dravet Syndrome	Brunklaus et al., 2022a
SCN1A	1328	S	P	Dravet Syndrome	SCN1A: Dravet Syndrome	Brunklaus et al., 2022a
SCN1A	1812	W	S	Dravet Syndrome	SCN1A: Dravet Syndrome	Brunklaus et al., 2022a
SCN1A	1835	L	F	Dravet Syndrome	SCN1A: Dravet Syndrome	Brunklaus et al., 2022a
SCN1A	171	I	R	Dravet Syndrome	SCN1A: Dravet Syndrome	Brunklaus et al., 2022a
SCN1A	973	M	K	Dravet Syndrome	SCN1A: Dravet Syndrome	Brunklaus et al., 2022a
SCN1A	1484	D	G	Dravet Syndrome	SCN1A: Dravet Syndrome	Brunklaus et al., 2022a
SCN1A	1586	G	E	Dravet Syndrome	SCN1A: Dravet Syndrome	Brunklaus et al., 2022a
SCN1A	1782	I	M	Dravet Syndrome	SCN1A: Dravet Syndrome	Brunklaus et al., 2022a
SCN1A	1808	F	I	Dravet Syndrome	SCN1A: Dravet Syndrome	Brunklaus et al., 2022a
SCN1A	79	D	H	Dravet Syndrome	SCN1A: Dravet Syndrome	Brunklaus et al., 2022a
SCN1A	142	C	Y	Dravet Syndrome	SCN1A: Dravet Syndrome	Brunklaus et al., 2022a
SCN1A	191	N	Y	Dravet Syndrome	SCN1A: Dravet Syndrome	Brunklaus et al., 2022a
SCN1A	191	N	K	Dravet Syndrome	SCN1A: Dravet Syndrome	Brunklaus et al., 2022a
SCN1A	227	I	S	Dravet Syndrome	SCN1A: Dravet Syndrome	Brunklaus et al., 2022a
SCN1A	232	G	S	Dravet Syndrome	SCN1A: Dravet Syndrome	Brunklaus et al., 2022a
SCN1A	357	N	I	Dravet Syndrome	SCN1A: Dravet Syndrome	Brunklaus et al., 2022a
SCN1A	931	R	H	Dravet Syndrome	SCN1A: Dravet Syndrome	Brunklaus et al., 2022a
SCN1A	1255	A	D	Dravet Syndrome	SCN1A: Dravet Syndrome	Brunklaus et al., 2022a
SCN1A	1391	N	S	Dravet Syndrome	SCN1A: Dravet Syndrome	Brunklaus et al., 2022a
SCN1A	175	A	V	Dravet Syndrome	SCN1A: Dravet Syndrome	Brunklaus et al., 2022a
SCN1A	190	W	R	Dravet Syndrome	SCN1A: Dravet Syndrome	Brunklaus et al., 2022a
SCN1A	322	R	I	Dravet Syndrome	SCN1A: Dravet Syndrome	Brunklaus et al., 2022a
SCN1A	355	G	D	Dravet Syndrome	SCN1A: Dravet Syndrome	Brunklaus et al., 2022a
SCN1A	869	L	S	Dravet Syndrome	SCN1A: Dravet Syndrome	Brunklaus et al., 2022a
SCN1A	946	R	H	Dravet Syndrome	SCN1A: Dravet Syndrome	Brunklaus et al., 2022a
SCN1A	1437	I	M	Dravet Syndrome	SCN1A: Dravet Syndrome	Brunklaus et al., 2022a
SCN1A	1544	D	A	Dravet Syndrome	SCN1A: Dravet Syndrome	Brunklaus et al., 2022a
SCN1A	1579	V	E	Dravet Syndrome	SCN1A: Dravet Syndrome	Brunklaus et al., 2022a
SCN1A	1596	R	C	Dravet Syndrome	SCN1A: Dravet Syndrome	Brunklaus et al., 2022a
SCN1A	1639	R	G	Dravet Syndrome	SCN1A: Dravet Syndrome	Brunklaus et al., 2022a
SCN1A	1658	T	M	Dravet Syndrome	SCN1A: Dravet Syndrome	Brunklaus et al., 2022a
SCN1A	1706	N	S	GEFS+	SCN1A: GEFS+	Brunklaus et al., 2022a
SCN1A	1783	A	V	Dravet Syndrome	SCN1A: Dravet Syndrome	Brunklaus et al., 2022a
SCN1A	1835	L	F	Dravet Syndrome	SCN1A: Dravet Syndrome	Brunklaus et al., 2022a
SCN1A	927	C	F	Dravet Syndrome	SCN1A: Dravet Syndrome	Brunklaus et al., 2022a
SCN1A	1284	W	S	Dravet Syndrome	SCN1A: Dravet Syndrome	Brunklaus et al., 2022a
SCN1A	1780	M	T	Dravet Syndrome	SCN1A: Dravet Syndrome	Brunklaus et al., 2022a
SCN1A	194	D	G	Dravet Syndrome	SCN1A: Dravet Syndrome	Brunklaus et al., 2022a
SCN1A	1664	M	K	Dravet Syndrome	SCN1A: Dravet Syndrome	Brunklaus et al., 2022a
SCN1A	1677	L	F	Dravet Syndrome	SCN1A: Dravet Syndrome	Brunklaus et al., 2022a
SCN1A	1783	A	T	Dravet Syndrome	SCN1A: Dravet Syndrome	Brunklaus et al., 2022a
SCN1A	194	D	N	GEFS+	SCN1A: GEFS+	Brunklaus et al., 2022a
SCN1A	281	P	L	Dravet Syndrome	SCN1A: Dravet Syndrome	Brunklaus et al., 2022a
SCN1A	333	A	V	Dravet Syndrome	SCN1A: Dravet Syndrome	Brunklaus et al., 2022a
SCN1A	626	S	G	Dravet Syndrome	SCN1A: Dravet Syndrome	Brunklaus et al., 2022a
SCN1A	787	M	R	GEFS+	SCN1A: GEFS+	Brunklaus et al., 2022a
SCN1A	843	S	R	Dravet Syndrome	SCN1A: Dravet Syndrome	Brunklaus et al., 2022a
SCN1A	875	T	K	Dravet Syndrome	SCN1A: Dravet Syndrome	Brunklaus et al., 2022a
SCN1A	896	V	L	Dravet Syndrome	SCN1A: Dravet Syndrome	Brunklaus et al., 2022a
SCN1A	1316	R	S	Dravet Syndrome	SCN1A: Dravet Syndrome	Brunklaus et al., 2022a
SCN1A	1519	P	S	GEFS+	SCN1A: GEFS+	Brunklaus et al., 2022a
SCN1A	1431	F	I	Dravet Syndrome	SCN1A: Dravet Syndrome	Brunklaus et al., 2022a
SCN1A	1648	R	H	Dravet Syndrome	SCN1A: Dravet Syndrome	Brunklaus et al., 2022a
SCN1A	1725	G	C	Dravet Syndrome	SCN1A: Dravet Syndrome	Brunklaus et al., 2022a
SCN1A	61	L	F	Dravet Syndrome	SCN1A: Dravet Syndrome	Brunklaus et al., 2022a
SCN1A	124	I	N	Dravet Syndrome	SCN1A: Dravet Syndrome	Brunklaus et al., 2022a
SCN1A	949	C	S	Dravet Syndrome	SCN1A: Dravet Syndrome	Brunklaus et al., 2022a
SCN1A	1367	N	K	Dravet Syndrome	SCN1A: Dravet Syndrome	Brunklaus et al., 2022a
SCN1A	1596	R	C	Dravet Syndrome	SCN1A: Dravet Syndrome	Brunklaus et al., 2022a
SCN1A	1587	E	A	GEFS+	SCN1A: GEFS+	Brunklaus et al., 2022a
SCN1A	1538	V	I	Dravet Syndrome	SCN1A: Dravet Syndrome	Brunklaus et al., 2022a
SCN1A	875	T	K	Dravet Syndrome	SCN1A: Dravet Syndrome	Brunklaus et al., 2022a
SCN1A	934	M	I	Dravet Syndrome	SCN1A: Dravet Syndrome	Brunklaus et al., 2022a
SCN1A	946	R	H	Dravet Syndrome	SCN1A: Dravet Syndrome	Brunklaus et al., 2022a
SCN1A	393	R	C	Dravet Syndrome	SCN1A: Dravet Syndrome	Brunklaus et al., 2022a
SCN1A	393	R	C	Dravet Syndrome	SCN1A: Dravet Syndrome	Brunklaus et al., 2022a
SCN1A	393	R	C	Dravet Syndrome	SCN1A: Dravet Syndrome	Brunklaus et al., 2022a
SCN1A	322	R	I	Dravet Syndrome	SCN1A: Dravet Syndrome	Brunklaus et al., 2022a
SCN1A	58	G	V	Dravet Syndrome	SCN1A: Dravet Syndrome	Brunklaus et al., 2022a
SCN1A	124	I	N	Dravet Syndrome	SCN1A: Dravet Syndrome	Brunklaus et al., 2022a
SCN1A	171	I	R	Dravet Syndrome	SCN1A: Dravet Syndrome	Brunklaus et al., 2022a
SCN1A	223	A	E	Dravet Syndrome	SCN1A: Dravet Syndrome	Brunklaus et al., 2022a
SCN1A	277	C	R	Dravet Syndrome	SCN1A: Dravet Syndrome	Brunklaus et al., 2022a
SCN1A	281	P	S	Dravet Syndrome	SCN1A: Dravet Syndrome	Brunklaus et al., 2022a
SCN1A	281	P	L	Dravet Syndrome	SCN1A: Dravet Syndrome	Brunklaus et al., 2022a
SCN1A	340	S	F	Dravet Syndrome	SCN1A: Dravet Syndrome	Brunklaus et al., 2022a
SCN1A	345	C	R	Dravet Syndrome	SCN1A: Dravet Syndrome	Brunklaus et al., 2022a
SCN1A	378	L	Q	Dravet Syndrome	SCN1A: Dravet Syndrome	Brunklaus et al., 2022a
SCN1A	525	S	F	Dravet Syndrome	SCN1A: Dravet Syndrome	Brunklaus et al., 2022a
SCN1A	843	S	R	Dravet Syndrome	SCN1A: Dravet Syndrome	Brunklaus et al., 2022a
SCN1A	859	R	C	Dravet Syndrome	SCN1A: Dravet Syndrome	Brunklaus et al., 2022a
SCN1A	927	C	F	Dravet Syndrome	SCN1A: Dravet Syndrome	Brunklaus et al., 2022a
SCN1A	943	I	N	Dravet Syndrome	SCN1A: Dravet Syndrome	Brunklaus et al., 2022a
SCN1A	949	C	Y	Dravet Syndrome	SCN1A: Dravet Syndrome	Brunklaus et al., 2022a
SCN1A	998	D	G	Dravet Syndrome	SCN1A: Dravet Syndrome	Brunklaus et al., 2022a
SCN1A	1068	E	K	Dravet Syndrome	SCN1A: Dravet Syndrome	Brunklaus et al., 2022a
SCN1A	1239	D	Y	Dravet Syndrome	SCN1A: Dravet Syndrome	Brunklaus et al., 2022a
SCN1A	1239	D	G	Dravet Syndrome	SCN1A: Dravet Syndrome	Brunklaus et al., 2022a
SCN1A	1416	D	G	Dravet Syndrome	SCN1A: Dravet Syndrome	Brunklaus et al., 2022a
SCN1A	1431	F	I	Dravet Syndrome	SCN1A: Dravet Syndrome	Brunklaus et al., 2022a
SCN1A	1561	E	K	Dravet Syndrome	SCN1A: Dravet Syndrome	Brunklaus et al., 2022a
SCN1A	1596	R	L	Dravet Syndrome	SCN1A: Dravet Syndrome	Brunklaus et al., 2022a
SCN1A	1714	M	K	Dravet Syndrome	SCN1A: Dravet Syndrome	Brunklaus et al., 2022a
SCN1A	1771	I	N	Dravet Syndrome	SCN1A: Dravet Syndrome	Brunklaus et al., 2022a
SCN1A	1783	A	V	Dravet Syndrome	SCN1A: Dravet Syndrome	Brunklaus et al., 2022a
SCN1A	862	R	G	Dravet Syndrome	SCN1A: Dravet Syndrome	Brunklaus et al., 2022a
SCN1A	1275	G	V	Dravet Syndrome	SCN1A: Dravet Syndrome	Brunklaus et al., 2022a
SCN1A	1658	T	R	Dravet Syndrome	SCN1A: Dravet Syndrome	Brunklaus et al., 2022a
SCN1A	317	Y	C	Dravet Syndrome	SCN1A: Dravet Syndrome	Brunklaus et al., 2022a
SCN1A	768	P	L	Dravet Syndrome	SCN1A: Dravet Syndrome	Brunklaus et al., 2022a
SCN1A	1373	F	S	Dravet Syndrome	SCN1A: Dravet Syndrome	Brunklaus et al., 2022a
SCN1A	1472	F	S	Dravet Syndrome	SCN1A: Dravet Syndrome	Brunklaus et al., 2022a
SCN1A	1673	I	N	Dravet Syndrome	SCN1A: Dravet Syndrome	Brunklaus et al., 2022a
SCN1A	101	R	W	Dravet Syndrome	SCN1A: Dravet Syndrome	Brunklaus et al., 2022a
SCN1A	101	R	W	Dravet Syndrome	SCN1A: Dravet Syndrome	Brunklaus et al., 2022a
SCN1A	104	A	V	Dravet Syndrome	SCN1A: Dravet Syndrome	Brunklaus et al., 2022a
SCN1A	227	I	T	Dravet Syndrome	SCN1A: Dravet Syndrome	Brunklaus et al., 2022a
SCN1A	385	E	G	Dravet Syndrome	SCN1A: Dravet Syndrome	Brunklaus et al., 2022a
SCN1A	393	R	L	Dravet Syndrome	SCN1A: Dravet Syndrome	Brunklaus et al., 2022a
SCN1A	959	C	S	Dravet Syndrome	SCN1A: Dravet Syndrome	Brunklaus et al., 2022a
SCN1A	1433	G	R	Dravet Syndrome	SCN1A: Dravet Syndrome	Brunklaus et al., 2022a
SCN1A	1475	L	S	Dravet Syndrome	SCN1A: Dravet Syndrome	Brunklaus et al., 2022a
SCN1A	1658	T	R	Dravet Syndrome	SCN1A: Dravet Syndrome	Brunklaus et al., 2022a
SCN1A	1783	A	T	Dravet Syndrome	SCN1A: Dravet Syndrome	Brunklaus et al., 2022a
SCN1A	1370	A	V	GEFS+	SCN1A: GEFS+	Brunklaus et al., 2022a
SCN1A	101	R	W	Dravet Syndrome	SCN1A: Dravet Syndrome	Brunklaus et al., 2022a
SCN1A	101	R	W	Dravet Syndrome	SCN1A: Dravet Syndrome	Brunklaus et al., 2022a
SCN1A	1658	T	R	Dravet Syndrome	SCN1A: Dravet Syndrome	Brunklaus et al., 2022a
SCN1A	1783	A	T	Dravet Syndrome	SCN1A: Dravet Syndrome	Brunklaus et al., 2022a
SCN1A	790	Y	F	GEFS+	SCN1A: GEFS+	Brunklaus et al., 2022a
SCN1A	849	L	P	GEFS+	SCN1A: GEFS+	Brunklaus et al., 2022a
SCN1A	1377	I	N	GEFS+	SCN1A: GEFS+	Brunklaus et al., 2022a
SCN1A	101	R	W	Dravet Syndrome	SCN1A: Dravet Syndrome	Brunklaus et al., 2022a
SCN1A	383	F	L	Dravet Syndrome	SCN1A: Dravet Syndrome	Brunklaus et al., 2022a
SCN1A	385	E	V	Dravet Syndrome	SCN1A: Dravet Syndrome	Brunklaus et al., 2022a
SCN1A	985	N	S	Dravet Syndrome	SCN1A: Dravet Syndrome	Brunklaus et al., 2022a
SCN1A	1596	R	C	Dravet Syndrome	SCN1A: Dravet Syndrome	Brunklaus et al., 2022a
SCN1A	1645	R	Q	Dravet Syndrome	SCN1A: Dravet Syndrome	Brunklaus et al., 2022a
SCN1A	1754	G	R	Dravet Syndrome	SCN1A: Dravet Syndrome	Brunklaus et al., 2022a
SCN1A	1754	G	R	Dravet Syndrome	SCN1A: Dravet Syndrome	Brunklaus et al., 2022a
SCN1A	1783	A	V	Dravet Syndrome	SCN1A: Dravet Syndrome	Brunklaus et al., 2022a
SCN1A	976	M	I	GEFS+	SCN1A: GEFS+	Brunklaus et al., 2022a
SCN1A	6	L	P	GEFS+	SCN1A: GEFS+	Brunklaus et al., 2022a
SCN1A	627	R	K	GEFS+	SCN1A: GEFS+	Brunklaus et al., 2022a
SCN1A	271	G	R	Dravet Syndrome	SCN1A: Dravet Syndrome	Brunklaus et al., 2022a
SCN1A	804	N	K	Dravet Syndrome	SCN1A: Dravet Syndrome	Brunklaus et al., 2022a
SCN1A	1548	M	K	Dravet Syndrome	SCN1A: Dravet Syndrome	Brunklaus et al., 2022a
SCN1A	868	K	N	GEFS+	SCN1A: GEFS+	Brunklaus et al., 2022a
SCN1A	786	A	T	Dravet Syndrome	SCN1A: Dravet Syndrome	Brunklaus et al., 2022a
SCN1A	1323	P	R	Dravet Syndrome	SCN1A: Dravet Syndrome	Brunklaus et al., 2022a
SCN1A	1323	P	R	Dravet Syndrome	SCN1A: Dravet Syndrome	Brunklaus et al., 2022a
SCN1A	1783	A	V	Dravet Syndrome	SCN1A: Dravet Syndrome	Brunklaus et al., 2022a
SCN1A	351	C	R	Dravet Syndrome	SCN1A: Dravet Syndrome	Brunklaus et al., 2022a
SCN1A	1358	W	S	Dravet Syndrome	SCN1A: Dravet Syndrome	Brunklaus et al., 2022a
SCN1A	239	A	T	GEFS+	SCN1A: GEFS+	Brunklaus et al., 2022a
SCN1A	1596	R	C	GEFS+	SCN1A: GEFS+	Brunklaus et al., 2022a
SCN1A	570	S	I	Dravet Syndrome	SCN1A: Dravet Syndrome	Brunklaus et al., 2022a
SCN1A	570	S	I	GEFS+	SCN1A: GEFS+	Brunklaus et al., 2022a
SCN1A	1245	R	Q	GEFS+	SCN1A: GEFS+	Brunklaus et al., 2022a
SCN1A	769	F	Y	GEFS+	SCN1A: GEFS+	Brunklaus et al., 2022a
SCN1A	1245	R	Q	GEFS+	SCN1A: GEFS+	Brunklaus et al., 2022a
SCN1A	1245	R	Q	GEFS+	SCN1A: GEFS+	Brunklaus et al., 2022a
SCN1A	1819	A	S	GEFS+	SCN1A: GEFS+	Brunklaus et al., 2022a
SCN1A	570	S	I	GEFS+	SCN1A: GEFS+	Brunklaus et al., 2022a
SCN1A	1245	R	Q	GEFS+	SCN1A: GEFS+	Brunklaus et al., 2022a
SCN1A	1596	R	C	GEFS+	SCN1A: GEFS+	Brunklaus et al., 2022a
SCN1A	1620	F	V	GEFS+	SCN1A: GEFS+	Brunklaus et al., 2022a
SCN1A	570	S	I	GEFS+	SCN1A: GEFS+	Brunklaus et al., 2022a
SCN1A	33	K	N	GEFS+	SCN1A: GEFS+	Brunklaus et al., 2022a
SCN1A	177	G	V	GEFS+	SCN1A: GEFS+	Brunklaus et al., 2022a
SCN1A	868	K	N	GEFS+	SCN1A: GEFS+	Brunklaus et al., 2022a
SCN1A	1709	T	N	GEFS+	SCN1A: GEFS+	Brunklaus et al., 2022a
SCN1A	1819	A	S	GEFS+	SCN1A: GEFS+	Brunklaus et al., 2022a
SCN1A	1694	Y	C	GEFS+	SCN1A: GEFS+	Brunklaus et al., 2022a
SCN1A	1694	Y	C	GEFS+	SCN1A: GEFS+	Brunklaus et al., 2022a
SCN1A	127	H	D	GEFS+	SCN1A: GEFS+	Brunklaus et al., 2022a
SCN1A	235	T	S	GEFS+	SCN1A: GEFS+	Brunklaus et al., 2022a
SCN1A	377	R	Q	GEFS+	SCN1A: GEFS+	Brunklaus et al., 2022a
SCN1A	1087	G	E	GEFS+	SCN1A: GEFS+	Brunklaus et al., 2022a
SCN1A	849	L	P	GEFS+	SCN1A: GEFS+	Brunklaus et al., 2022a
SCN1A	570	S	I	GEFS+	SCN1A: GEFS+	Brunklaus et al., 2022a
SCN1A	849	L	P	GEFS+	SCN1A: GEFS+	Brunklaus et al., 2022a
SCN1A	235	T	S	GEFS+	SCN1A: GEFS+	Brunklaus et al., 2022a
SCN1A	127	H	D	GEFS+	SCN1A: GEFS+	Brunklaus et al., 2022a
SCN1A	33	K	N	GEFS+	SCN1A: GEFS+	Brunklaus et al., 2022a
SCN1A	618	R	C	GEFS+	SCN1A: GEFS+	Brunklaus et al., 2022a
SCN1A	971	V	I	GEFS+	SCN1A: GEFS+	Brunklaus et al., 2022a
SCN1A	1620	F	V	GEFS+	SCN1A: GEFS+	Brunklaus et al., 2022a
SCN1A	1210	T	M	GEFS+	SCN1A: GEFS+	Brunklaus et al., 2022a
SCN1A	235	T	S	GEFS+	SCN1A: GEFS+	Brunklaus et al., 2022a
SCN1A	101	R	Q	Dravet Syndrome	SCN1A: Dravet Syndrome	Brunklaus et al., 2022a
SCN1A	177	G	V	Dravet Syndrome	SCN1A: Dravet Syndrome	Brunklaus et al., 2022a
SCN1A	187	R	P	Dravet Syndrome	SCN1A: Dravet Syndrome	Brunklaus et al., 2022a
SCN1A	194	D	N	Dravet Syndrome	SCN1A: Dravet Syndrome	Brunklaus et al., 2022a
SCN1A	781	N	K	Dravet Syndrome	SCN1A: Dravet Syndrome	Brunklaus et al., 2022a
SCN1A	1239	D	Y	Dravet Syndrome	SCN1A: Dravet Syndrome	Brunklaus et al., 2022a
SCN1A	101	R	W	Dravet Syndrome	SCN1A: Dravet Syndrome	Brunklaus et al., 2022a
SCN1A	163	G	R	Dravet Syndrome	SCN1A: Dravet Syndrome	Brunklaus et al., 2022a
SCN1A	201	A	V	Dravet Syndrome	SCN1A: Dravet Syndrome	Brunklaus et al., 2022a
SCN1A	1586	G	E	Dravet Syndrome	SCN1A: Dravet Syndrome	Brunklaus et al., 2022a
SCN1A	1906	I	N	GEFS+	SCN1A: GEFS+	Brunklaus et al., 2022a
SCN1A	1518	K	E	GEFS+	SCN1A: GEFS+	Brunklaus et al., 2022a
SCN1A	1545	I	V	Dravet Syndrome	SCN1A: Dravet Syndrome	Brunklaus et al., 2022a
SCN1A	1660	L	P	Dravet Syndrome	SCN1A: Dravet Syndrome	Brunklaus et al., 2022a
SCN1A	122	I	T	GEFS+	SCN1A: GEFS+	Brunklaus et al., 2022a
SCN1A	201	A	V	GEFS+	SCN1A: GEFS+	Brunklaus et al., 2022a
SCN1A	1799	P	T	Dravet Syndrome	SCN1A: Dravet Syndrome	Brunklaus et al., 2022a
SCN1A	122	I	T	GEFS+	SCN1A: GEFS+	Brunklaus et al., 2022a
SCN1A	163	G	R	GEFS+	SCN1A: GEFS+	Brunklaus et al., 2022a
SCN1A	1596	R	H	GEFS+	SCN1A: GEFS+	Brunklaus et al., 2022a
SCN1A	1800	L	P	Dravet Syndrome	SCN1A: Dravet Syndrome	Brunklaus et al., 2022a
SCN1A	201	A	V	GEFS+	SCN1A: GEFS+	Brunklaus et al., 2022a
SCN1A	201	A	V	GEFS+	SCN1A: GEFS+	Brunklaus et al., 2022a
SCN1A	573	S	R	GEFS+	SCN1A: GEFS+	Brunklaus et al., 2022a
SCN1A	165	Y	H	GEFS+	SCN1A: GEFS+	Brunklaus et al., 2022a
SCN1A	163	G	R	Dravet Syndrome	SCN1A: Dravet Syndrome	Brunklaus et al., 2022a
SCN1A	281	P	S	Dravet Syndrome	SCN1A: Dravet Syndrome	Brunklaus et al., 2022a
SCN1A	349	Y	C	Dravet Syndrome	SCN1A: Dravet Syndrome	Brunklaus et al., 2022a
SCN1A	384	W	R	Dravet Syndrome	SCN1A: Dravet Syndrome	Brunklaus et al., 2022a
SCN1A	946	R	H	Dravet Syndrome	SCN1A: Dravet Syndrome	Brunklaus et al., 2022a
SCN1A	1433	G	E	Dravet Syndrome	SCN1A: Dravet Syndrome	Brunklaus et al., 2022a
SCN1A	1756	C	R	Dravet Syndrome	SCN1A: Dravet Syndrome	Brunklaus et al., 2022a
SCN1A	931	R	H	Dravet Syndrome	SCN1A: Dravet Syndrome	Brunklaus et al., 2022a
SCN1A	1390	V	M	Dravet Syndrome	SCN1A: Dravet Syndrome	Brunklaus et al., 2022a
SCN1A	1717	L	P	Dravet Syndrome	SCN1A: Dravet Syndrome	Brunklaus et al., 2022a
SCN1A	1757	G	R	Dravet Syndrome	SCN1A: Dravet Syndrome	Brunklaus et al., 2022a
SCN1A	946	R	H	Dravet Syndrome	SCN1A: Dravet Syndrome	Brunklaus et al., 2022a
SCN1A	1390	V	M	Dravet Syndrome	SCN1A: Dravet Syndrome	Brunklaus et al., 2022a
SCN1A	1722	T	A	Dravet Syndrome	SCN1A: Dravet Syndrome	Brunklaus et al., 2022a
SCN1A	1430	T	K	Dravet Syndrome	SCN1A: Dravet Syndrome	Brunklaus et al., 2022a
SCN1A	1379	T	P	GEFS+	SCN1A: GEFS+	Brunklaus et al., 2022a
SCN1A	393	R	H	Dravet Syndrome	SCN1A: Dravet Syndrome	Brunklaus et al., 2022a
SCN1A	946	R	C	Dravet Syndrome	SCN1A: Dravet Syndrome	Brunklaus et al., 2022a
SCN1A	332	D	G	GEFS+	SCN1A: GEFS+	Brunklaus et al., 2022a
SCN1A	396	G	W	Dravet Syndrome	SCN1A: Dravet Syndrome	Brunklaus et al., 2022a
SCN1A	946	R	H	Dravet Syndrome	SCN1A: Dravet Syndrome	Brunklaus et al., 2022a
SCN1A	1444	S	Y	Dravet Syndrome	SCN1A: Dravet Syndrome	Brunklaus et al., 2022a
SCN1A	946	R	C	GEFS+	SCN1A: GEFS+	Brunklaus et al., 2022a
SCN1A	1379	T	P	GEFS+	SCN1A: GEFS+	Brunklaus et al., 2022a
SCN1A	1379	T	P	GEFS+	SCN1A: GEFS+	Brunklaus et al., 2022a
SCN1A	396	G	W	GEFS+	SCN1A: GEFS+	Brunklaus et al., 2022a
SCN1A	332	D	G	GEFS+	SCN1A: GEFS+	Brunklaus et al., 2022a
SCN1A	1329	R	L	Dravet Syndrome	SCN1A: Dravet Syndrome	Brunklaus et al., 2022a
SCN1A	1783	A	V	Dravet Syndrome	SCN1A: Dravet Syndrome	Brunklaus et al., 2022a
SCN1A	257	C	R	Dravet Syndrome	SCN1A: Dravet Syndrome	Brunklaus et al., 2022a
SCN1A	259	S	R	Dravet Syndrome	SCN1A: Dravet Syndrome	Brunklaus et al., 2022a
SCN1A	406	V	A	GEFS+	SCN1A: GEFS+	Brunklaus et al., 2022a
SCN1A	1783	A	V	Dravet Syndrome	SCN1A: Dravet Syndrome	Brunklaus et al., 2022a
SCN1A	271	G	D	Dravet Syndrome	SCN1A: Dravet Syndrome	Brunklaus et al., 2022a
SCN1A	982	V	L	GEFS+	SCN1A: GEFS+	Brunklaus et al., 2022a
SCN1A	982	V	A	Dravet Syndrome	SCN1A: Dravet Syndrome	Brunklaus et al., 2022a
SCN1A	1778	V	M	GEFS+	SCN1A: GEFS+	Brunklaus et al., 2022a
SCN1A	1778	V	M	GEFS+	SCN1A: GEFS+	Brunklaus et al., 2022a
SCN1A	1783	A	T	Dravet Syndrome	SCN1A: Dravet Syndrome	Brunklaus et al., 2022a
SCN1A	1467	I	N	GEFS+	SCN1A: GEFS+	Brunklaus et al., 2022a
SCN1A	406	V	A	GEFS+	SCN1A: GEFS+	Brunklaus et al., 2022a
SCN1A	982	V	A	GEFS+	SCN1A: GEFS+	Brunklaus et al., 2022a
SCN1A	1481	V	A	GEFS+	SCN1A: GEFS+	Brunklaus et al., 2022a
SCN1A	859	R	H	GEFS+	SCN1A: GEFS+	Brunklaus et al., 2022a
SCN1A	406	V	A	GEFS+	SCN1A: GEFS+	Brunklaus et al., 2022a
SCN1A	859	R	H	GEFS+	SCN1A: GEFS+	Brunklaus et al., 2022a
SCN1A	859	R	H	GEFS+	SCN1A: GEFS+	Brunklaus et al., 2022a
SCN1A	982	V	L	GEFS+	SCN1A: GEFS+	Brunklaus et al., 2022a
SCN1A	1309	L	R	GEFS+	SCN1A: GEFS+	Brunklaus et al., 2022a
SCN1A	1309	L	R	GEFS+	SCN1A: GEFS+	Brunklaus et al., 2022a
SCN1A	1351	L	F	GEFS+	SCN1A: GEFS+	Brunklaus et al., 2022a
SCN1A	406	V	A	Dravet Syndrome	SCN1A: Dravet Syndrome	Brunklaus et al., 2022a
SCN1A	412	F	L	Dravet Syndrome	SCN1A: Dravet Syndrome	Brunklaus et al., 2022a
SCN1A	982	V	A	GEFS+	SCN1A: GEFS+	Brunklaus et al., 2022a
SCN1A	1778	V	M	GEFS+	SCN1A: GEFS+	Brunklaus et al., 2022a
SCN1A	1481	V	A	GEFS+	SCN1A: GEFS+	Brunklaus et al., 2022a
SCN1A	1778	V	M	GEFS+	SCN1A: GEFS+	Brunklaus et al., 2022a
SCN1A	16	F	S	GEFS+	SCN1A: GEFS+	Brunklaus et al., 2022a
SCN1A	68	I	T	Dravet Syndrome	SCN1A: Dravet Syndrome	Brunklaus et al., 2022a
SCN1A	68	I	T	Dravet Syndrome	SCN1A: Dravet Syndrome	Brunklaus et al., 2022a
SCN1A	79	D	N	Dravet Syndrome	SCN1A: Dravet Syndrome	Brunklaus et al., 2022a
SCN1A	81	D	E	GEFS+	SCN1A: GEFS+	Brunklaus et al., 2022a
SCN1A	84	Y	C	Dravet Syndrome	SCN1A: Dravet Syndrome	Brunklaus et al., 2022a
SCN1A	98	A	P	Dravet Syndrome	SCN1A: Dravet Syndrome	Brunklaus et al., 2022a
SCN1A	101	R	Q	Dravet Syndrome	SCN1A: Dravet Syndrome	Brunklaus et al., 2022a
SCN1A	101	R	Q	Dravet Syndrome	SCN1A: Dravet Syndrome	Brunklaus et al., 2022a
SCN1A	101	R	Q	Dravet Syndrome	SCN1A: Dravet Syndrome	Brunklaus et al., 2022a
SCN1A	101	R	Q	Dravet Syndrome	SCN1A: Dravet Syndrome	Brunklaus et al., 2022a
SCN1A	101	R	W	Dravet Syndrome	SCN1A: Dravet Syndrome	Brunklaus et al., 2022a
SCN1A	101	R	W	Dravet Syndrome	SCN1A: Dravet Syndrome	Brunklaus et al., 2022a
SCN1A	101	R	W	Dravet Syndrome	SCN1A: Dravet Syndrome	Brunklaus et al., 2022a
SCN1A	108	L	R	Dravet Syndrome	SCN1A: Dravet Syndrome	Brunklaus et al., 2022a
SCN1A	127	H	D	Dravet Syndrome	SCN1A: Dravet Syndrome	Brunklaus et al., 2022a
SCN1A	127	H	D	Dravet Syndrome	SCN1A: Dravet Syndrome	Brunklaus et al., 2022a
SCN1A	131	S	R	Dravet Syndrome	SCN1A: Dravet Syndrome	Brunklaus et al., 2022a
SCN1A	175	A	V	GEFS+	SCN1A: GEFS+	Brunklaus et al., 2022a
SCN1A	194	D	H	Dravet Syndrome	SCN1A: Dravet Syndrome	Brunklaus et al., 2022a
SCN1A	199	T	R	Dravet Syndrome	SCN1A: Dravet Syndrome	Brunklaus et al., 2022a
SCN1A	218	F	L	GEFS+	SCN1A: GEFS+	Brunklaus et al., 2022a
SCN1A	224	L	F	GEFS+	SCN1A: GEFS+	Brunklaus et al., 2022a
SCN1A	227	I	T	Dravet Syndrome	SCN1A: Dravet Syndrome	Brunklaus et al., 2022a
SCN1A	227	I	S	Dravet Syndrome	SCN1A: Dravet Syndrome	Brunklaus et al., 2022a
SCN1A	227	I	T	Dravet Syndrome	SCN1A: Dravet Syndrome	Brunklaus et al., 2022a
SCN1A	232	G	S	Dravet Syndrome	SCN1A: Dravet Syndrome	Brunklaus et al., 2022a
SCN1A	233	L	R	Dravet Syndrome	SCN1A: Dravet Syndrome	Brunklaus et al., 2022a
SCN1A	240	L	P	Dravet Syndrome	SCN1A: Dravet Syndrome	Brunklaus et al., 2022a
SCN1A	254	T	I	GEFS+	SCN1A: GEFS+	Brunklaus et al., 2022a
SCN1A	259	S	R	Dravet Syndrome	SCN1A: Dravet Syndrome	Brunklaus et al., 2022a
SCN1A	291	S	G	GEFS+	SCN1A: GEFS+	Brunklaus et al., 2022a
SCN1A	342	A	V	Dravet Syndrome	SCN1A: Dravet Syndrome	Brunklaus et al., 2022a
SCN1A	343	G	D	Dravet Syndrome	SCN1A: Dravet Syndrome	Brunklaus et al., 2022a
SCN1A	351	C	W	Dravet Syndrome	SCN1A: Dravet Syndrome	Brunklaus et al., 2022a
SCN1A	359	N	S	Dravet Syndrome	SCN1A: Dravet Syndrome	Brunklaus et al., 2022a
SCN1A	363	T	R	Dravet Syndrome	SCN1A: Dravet Syndrome	Brunklaus et al., 2022a
SCN1A	384	W	R	Dravet Syndrome	SCN1A: Dravet Syndrome	Brunklaus et al., 2022a
SCN1A	393	R	C	Dravet Syndrome	SCN1A: Dravet Syndrome	Brunklaus et al., 2022a
SCN1A	393	R	H	Dravet Syndrome	SCN1A: Dravet Syndrome	Brunklaus et al., 2022a
SCN1A	403	F	V	Dravet Syndrome	SCN1A: Dravet Syndrome	Brunklaus et al., 2022a
SCN1A	406	V	D	Dravet Syndrome	SCN1A: Dravet Syndrome	Brunklaus et al., 2022a
SCN1A	406	V	F	Dravet Syndrome	SCN1A: Dravet Syndrome	Brunklaus et al., 2022a
SCN1A	626	S	G	Dravet Syndrome	SCN1A: Dravet Syndrome	Brunklaus et al., 2022a
SCN1A	785	M	T	Dravet Syndrome	SCN1A: Dravet Syndrome	Brunklaus et al., 2022a
SCN1A	788	E	K	Dravet Syndrome	SCN1A: Dravet Syndrome	Brunklaus et al., 2022a
SCN1A	812	T	I	Dravet Syndrome	SCN1A: Dravet Syndrome	Brunklaus et al., 2022a
SCN1A	842	L	R	Dravet Syndrome	SCN1A: Dravet Syndrome	Brunklaus et al., 2022a
SCN1A	859	R	C	Dravet Syndrome	SCN1A: Dravet Syndrome	Brunklaus et al., 2022a
SCN1A	862	R	Q	Dravet Syndrome	SCN1A: Dravet Syndrome	Brunklaus et al., 2022a
SCN1A	880	I	T	GEFS+	SCN1A: GEFS+	Brunklaus et al., 2022a
SCN1A	890	L	P	Dravet Syndrome	SCN1A: Dravet Syndrome	Brunklaus et al., 2022a
SCN1A	931	R	H	Dravet Syndrome	SCN1A: Dravet Syndrome	Brunklaus et al., 2022a
SCN1A	932	W	C	Dravet Syndrome	SCN1A: Dravet Syndrome	Brunklaus et al., 2022a
SCN1A	932	W	G	Dravet Syndrome	SCN1A: Dravet Syndrome	Brunklaus et al., 2022a
SCN1A	933	H	P	Dravet Syndrome	SCN1A: Dravet Syndrome	Brunklaus et al., 2022a
SCN1A	944	V	M	GEFS+	SCN1A: GEFS+	Brunklaus et al., 2022a
SCN1A	946	R	C	Dravet Syndrome	SCN1A: Dravet Syndrome	Brunklaus et al., 2022a
SCN1A	946	R	C	Dravet Syndrome	SCN1A: Dravet Syndrome	Brunklaus et al., 2022a
SCN1A	946	R	H	Dravet Syndrome	SCN1A: Dravet Syndrome	Brunklaus et al., 2022a
SCN1A	950	G	R	Dravet Syndrome	SCN1A: Dravet Syndrome	Brunklaus et al., 2022a
SCN1A	954	E	K	Dravet Syndrome	SCN1A: Dravet Syndrome	Brunklaus et al., 2022a
SCN1A	954	E	K	Dravet Syndrome	SCN1A: Dravet Syndrome	Brunklaus et al., 2022a
SCN1A	956	M	K	Dravet Syndrome	SCN1A: Dravet Syndrome	Brunklaus et al., 2022a
SCN1A	957	W	C	Dravet Syndrome	SCN1A: Dravet Syndrome	Brunklaus et al., 2022a
SCN1A	957	W	L	Dravet Syndrome	SCN1A: Dravet Syndrome	Brunklaus et al., 2022a
SCN1A	960	M	T	GEFS+	SCN1A: GEFS+	Brunklaus et al., 2022a
SCN1A	973	M	V	GEFS+	SCN1A: GEFS+	Brunklaus et al., 2022a
SCN1A	976	M	I	Dravet Syndrome	SCN1A: Dravet Syndrome	Brunklaus et al., 2022a
SCN1A	979	G	V	Dravet Syndrome	SCN1A: Dravet Syndrome	Brunklaus et al., 2022a
SCN1A	993	S	R	Dravet Syndrome	SCN1A: Dravet Syndrome	Brunklaus et al., 2022a
SCN1A	1174	T	S	Dravet Syndrome	SCN1A: Dravet Syndrome	Brunklaus et al., 2022a
SCN1A	1174	T	S	GEFS+	SCN1A: GEFS+	Brunklaus et al., 2022a
SCN1A	1204	W	S	GEFS+	SCN1A: GEFS+	Brunklaus et al., 2022a
SCN1A	1208	R	K	Dravet Syndrome	SCN1A: Dravet Syndrome	Brunklaus et al., 2022a
SCN1A	1221	E	K	Dravet Syndrome	SCN1A: Dravet Syndrome	Brunklaus et al., 2022a
SCN1A	1230	L	F	Dravet Syndrome	SCN1A: Dravet Syndrome	Brunklaus et al., 2022a
SCN1A	1230	L	F	GEFS+	SCN1A: GEFS+	Brunklaus et al., 2022a
SCN1A	1238	E	D	Dravet Syndrome	SCN1A: Dravet Syndrome	Brunklaus et al., 2022a
SCN1A	1266	E	A	Dravet Syndrome	SCN1A: Dravet Syndrome	Brunklaus et al., 2022a
SCN1A	1273	A	T	GEFS+	SCN1A: GEFS+	Brunklaus et al., 2022a
SCN1A	1288	D	N	Dravet Syndrome	SCN1A: Dravet Syndrome	Brunklaus et al., 2022a
SCN1A	1308	E	D	Dravet Syndrome	SCN1A: Dravet Syndrome	Brunklaus et al., 2022a
SCN1A	1308	E	D	Dravet Syndrome	SCN1A: Dravet Syndrome	Brunklaus et al., 2022a
SCN1A	1320	A	V	Dravet Syndrome	SCN1A: Dravet Syndrome	Brunklaus et al., 2022a
SCN1A	1326	A	P	Dravet Syndrome	SCN1A: Dravet Syndrome	Brunklaus et al., 2022a
SCN1A	1338	N	I	Dravet Syndrome	SCN1A: Dravet Syndrome	Brunklaus et al., 2022a
SCN1A	1350	V	G	Dravet Syndrome	SCN1A: Dravet Syndrome	Brunklaus et al., 2022a
SCN1A	1352	L	R	Dravet Syndrome	SCN1A: Dravet Syndrome	Brunklaus et al., 2022a
SCN1A	1358	W	R	Dravet Syndrome	SCN1A: Dravet Syndrome	Brunklaus et al., 2022a
SCN1A	1364	M	T	GEFS+	SCN1A: GEFS+	Brunklaus et al., 2022a
SCN1A	1370	A	P	Dravet Syndrome	SCN1A: Dravet Syndrome	Brunklaus et al., 2022a
SCN1A	1378	N	H	Dravet Syndrome	SCN1A: Dravet Syndrome	Brunklaus et al., 2022a
SCN1A	1378	N	T	Dravet Syndrome	SCN1A: Dravet Syndrome	Brunklaus et al., 2022a
SCN1A	1394	T	I	Dravet Syndrome	SCN1A: Dravet Syndrome	Brunklaus et al., 2022a
SCN1A	1396	C	Y	Dravet Syndrome	SCN1A: Dravet Syndrome	Brunklaus et al., 2022a
SCN1A	1396	C	Y	Dravet Syndrome	SCN1A: Dravet Syndrome	Brunklaus et al., 2022a
SCN1A	1414	N	D	GEFS+	SCN1A: GEFS+	Brunklaus et al., 2022a
SCN1A	1417	N	S	Dravet Syndrome	SCN1A: Dravet Syndrome	Brunklaus et al., 2022a
SCN1A	1423	L	F	Dravet Syndrome	SCN1A: Dravet Syndrome	Brunklaus et al., 2022a
SCN1A	1433	G	V	Dravet Syndrome	SCN1A: Dravet Syndrome	Brunklaus et al., 2022a
SCN1A	1450	Q	K	Dravet Syndrome	SCN1A: Dravet Syndrome	Brunklaus et al., 2022a
SCN1A	1451	P	S	Dravet Syndrome	SCN1A: Dravet Syndrome	Brunklaus et al., 2022a
SCN1A	1454	E	K	Dravet Syndrome	SCN1A: Dravet Syndrome	Brunklaus et al., 2022a
SCN1A	1462	Y	H	Dravet Syndrome	SCN1A: Dravet Syndrome	Brunklaus et al., 2022a
SCN1A	1462	Y	H	Dravet Syndrome	SCN1A: Dravet Syndrome	Brunklaus et al., 2022a
SCN1A	1476	N	K	Dravet Syndrome	SCN1A: Dravet Syndrome	Brunklaus et al., 2022a
SCN1A	1503	E	K	Dravet Syndrome	SCN1A: Dravet Syndrome	Brunklaus et al., 2022a
SCN1A	1544	D	G	Dravet Syndrome	SCN1A: Dravet Syndrome	Brunklaus et al., 2022a
SCN1A	1562	T	P	Dravet Syndrome	SCN1A: Dravet Syndrome	Brunklaus et al., 2022a
SCN1A	1586	G	E	Dravet Syndrome	SCN1A: Dravet Syndrome	Brunklaus et al., 2022a
SCN1A	1588	C	R	Dravet Syndrome	SCN1A: Dravet Syndrome	Brunklaus et al., 2022a
SCN1A	1592	L	H	Dravet Syndrome	SCN1A: Dravet Syndrome	Brunklaus et al., 2022a
SCN1A	1592	L	P	Dravet Syndrome	SCN1A: Dravet Syndrome	Brunklaus et al., 2022a
SCN1A	1596	R	H	GEFS+	SCN1A: GEFS+	Brunklaus et al., 2022a
SCN1A	1596	R	H	GEFS+	SCN1A: GEFS+	Brunklaus et al., 2022a
SCN1A	1605	N	S	Dravet Syndrome	SCN1A: Dravet Syndrome	Brunklaus et al., 2022a
SCN1A	1608	D	Y	Dravet Syndrome	SCN1A: Dravet Syndrome	Brunklaus et al., 2022a
SCN1A	1637	V	E	Dravet Syndrome	SCN1A: Dravet Syndrome	Brunklaus et al., 2022a
SCN1A	1638	I	T	Dravet Syndrome	SCN1A: Dravet Syndrome	Brunklaus et al., 2022a
SCN1A	1648	R	C	Dravet Syndrome	SCN1A: Dravet Syndrome	Brunklaus et al., 2022a
SCN1A	1648	R	C	Dravet Syndrome	SCN1A: Dravet Syndrome	Brunklaus et al., 2022a
SCN1A	1653	A	E	Dravet Syndrome	SCN1A: Dravet Syndrome	Brunklaus et al., 2022a
SCN1A	1658	T	K	Dravet Syndrome	SCN1A: Dravet Syndrome	Brunklaus et al., 2022a
SCN1A	1660	L	P	Dravet Syndrome	SCN1A: Dravet Syndrome	Brunklaus et al., 2022a
SCN1A	1667	L	P	Dravet Syndrome	SCN1A: Dravet Syndrome	Brunklaus et al., 2022a
SCN1A	1668	P	L	Dravet Syndrome	SCN1A: Dravet Syndrome	Brunklaus et al., 2022a
SCN1A	1672	N	I	Dravet Syndrome	SCN1A: Dravet Syndrome	Brunklaus et al., 2022a
SCN1A	1673	I	T	Dravet Syndrome	SCN1A: Dravet Syndrome	Brunklaus et al., 2022a
SCN1A	1677	L	V	GEFS+	SCN1A: GEFS+	Brunklaus et al., 2022a
SCN1A	1681	M	R	Dravet Syndrome	SCN1A: Dravet Syndrome	Brunklaus et al., 2022a
SCN1A	1683	I	F	Dravet Syndrome	SCN1A: Dravet Syndrome	Brunklaus et al., 2022a
SCN1A	1683	I	F	Dravet Syndrome	SCN1A: Dravet Syndrome	Brunklaus et al., 2022a
SCN1A	1683	I	F	Dravet Syndrome	SCN1A: Dravet Syndrome	Brunklaus et al., 2022a
SCN1A	1683	I	T	Dravet Syndrome	SCN1A: Dravet Syndrome	Brunklaus et al., 2022a
SCN1A	1684	Y	D	Dravet Syndrome	SCN1A: Dravet Syndrome	Brunklaus et al., 2022a
SCN1A	1688	G	W	Dravet Syndrome	SCN1A: Dravet Syndrome	Brunklaus et al., 2022a
SCN1A	1714	M	R	Dravet Syndrome	SCN1A: Dravet Syndrome	Brunklaus et al., 2022a
SCN1A	1724	A	V	GEFS+	SCN1A: GEFS+	Brunklaus et al., 2022a
SCN1A	1739	P	L	GEFS+	SCN1A: GEFS+	Brunklaus et al., 2022a
SCN1A	1739	P	L	GEFS+	SCN1A: GEFS+	Brunklaus et al., 2022a
SCN1A	1763	I	N	Dravet Syndrome	SCN1A: Dravet Syndrome	Brunklaus et al., 2022a
SCN1A	1770	I	F	Dravet Syndrome	SCN1A: Dravet Syndrome	Brunklaus et al., 2022a
SCN1A	1770	I	N	Dravet Syndrome	SCN1A: Dravet Syndrome	Brunklaus et al., 2022a
SCN1A	1770	I	N	Dravet Syndrome	SCN1A: Dravet Syndrome	Brunklaus et al., 2022a
SCN1A	1770	I	T	Dravet Syndrome	SCN1A: Dravet Syndrome	Brunklaus et al., 2022a
SCN1A	1780	M	T	Dravet Syndrome	SCN1A: Dravet Syndrome	Brunklaus et al., 2022a
SCN1A	1780	M	T	Dravet Syndrome	SCN1A: Dravet Syndrome	Brunklaus et al., 2022a
SCN1A	1783	A	V	Dravet Syndrome	SCN1A: Dravet Syndrome	Brunklaus et al., 2022a
SCN1A	1832	A	P	Dravet Syndrome	SCN1A: Dravet Syndrome	Brunklaus et al., 2022a
SCN1A	1852	M	K	Dravet Syndrome	SCN1A: Dravet Syndrome	Brunklaus et al., 2022a
SCN1A	1855	P	L	Dravet Syndrome	SCN1A: Dravet Syndrome	Brunklaus et al., 2022a
SCN1A	1866	D	G	Dravet Syndrome	SCN1A: Dravet Syndrome	Brunklaus et al., 2022a
SCN1A	1866	D	G	Dravet Syndrome	SCN1A: Dravet Syndrome	Brunklaus et al., 2022a
SCN1A	1867	I	T	Dravet Syndrome	SCN1A: Dravet Syndrome	Brunklaus et al., 2022a
SCN1A	1867	I	T	GEFS+	SCN1A: GEFS+	Brunklaus et al., 2022a
SCN1A	1880	G	E	Dravet Syndrome	SCN1A: Dravet Syndrome	Brunklaus et al., 2022a
SCN1A	1880	G	E	Dravet Syndrome	SCN1A: Dravet Syndrome	Brunklaus et al., 2022a
SCN1A	1326	A	P	Dravet Syndrome	SCN1A: Dravet Syndrome	Brunklaus et al., 2022a
SCN1A	1429	A	V	GEFS+	SCN1A: GEFS+	Brunklaus et al., 2022a
SCN1A	1441	A	P	Dravet Syndrome	SCN1A: Dravet Syndrome	Brunklaus et al., 2022a
SCN1A	1653	A	E	Dravet Syndrome	SCN1A: Dravet Syndrome	Brunklaus et al., 2022a
SCN1A	175	A	T	Dravet Syndrome	SCN1A: Dravet Syndrome	Brunklaus et al., 2022a
SCN1A	1783	A	T	Dravet Syndrome	SCN1A: Dravet Syndrome	Brunklaus et al., 2022a
SCN1A	1783	A	T	Dravet Syndrome	SCN1A: Dravet Syndrome	Brunklaus et al., 2022a
SCN1A	239	A	T	Dravet Syndrome	SCN1A: Dravet Syndrome	Brunklaus et al., 2022a
SCN1A	394	A	D	GEFS+	SCN1A: GEFS+	Brunklaus et al., 2022a
SCN1A	98	A	P	Dravet Syndrome	SCN1A: Dravet Syndrome	Brunklaus et al., 2022a
SCN1A	101	R	Q	Dravet Syndrome	SCN1A: Dravet Syndrome	Brunklaus et al., 2022a
SCN1A	101	R	Q	Dravet Syndrome	SCN1A: Dravet Syndrome	Brunklaus et al., 2022a
SCN1A	101	R	Q	Dravet Syndrome	SCN1A: Dravet Syndrome	Brunklaus et al., 2022a
SCN1A	101	R	W	Dravet Syndrome	SCN1A: Dravet Syndrome	Brunklaus et al., 2022a
SCN1A	101	R	W	Dravet Syndrome	SCN1A: Dravet Syndrome	Brunklaus et al., 2022a
SCN1A	101	R	W	Dravet Syndrome	SCN1A: Dravet Syndrome	Brunklaus et al., 2022a
SCN1A	1596	R	C	Dravet Syndrome	SCN1A: Dravet Syndrome	Brunklaus et al., 2022a
SCN1A	1645	R	Q	Dravet Syndrome	SCN1A: Dravet Syndrome	Brunklaus et al., 2022a
SCN1A	1648	R	C	Dravet Syndrome	SCN1A: Dravet Syndrome	Brunklaus et al., 2022a
SCN1A	1657	R	H	GEFS+	SCN1A: GEFS+	Brunklaus et al., 2022a
SCN1A	1892	R	G	GEFS+	SCN1A: GEFS+	Brunklaus et al., 2022a
SCN1A	1892	R	G	GEFS+	SCN1A: GEFS+	Brunklaus et al., 2022a
SCN1A	1892	R	G	GEFS+	SCN1A: GEFS+	Brunklaus et al., 2022a
SCN1A	1892	R	G	GEFS+	SCN1A: GEFS+	Brunklaus et al., 2022a
SCN1A	1928	R	C	Dravet Syndrome	SCN1A: Dravet Syndrome	Brunklaus et al., 2022a
SCN1A	1988	R	W	GEFS+	SCN1A: GEFS+	Brunklaus et al., 2022a
SCN1A	1988	R	W	GEFS+	SCN1A: GEFS+	Brunklaus et al., 2022a
SCN1A	393	R	H	Dravet Syndrome	SCN1A: Dravet Syndrome	Brunklaus et al., 2022a
SCN1A	393	R	H	Dravet Syndrome	SCN1A: Dravet Syndrome	Brunklaus et al., 2022a
SCN1A	393	R	P	Dravet Syndrome	SCN1A: Dravet Syndrome	Brunklaus et al., 2022a
SCN1A	627	R	K	Dravet Syndrome	SCN1A: Dravet Syndrome	Brunklaus et al., 2022a
SCN1A	859	R	H	GEFS+	SCN1A: GEFS+	Brunklaus et al., 2022a
SCN1A	862	R	Q	Dravet Syndrome	SCN1A: Dravet Syndrome	Brunklaus et al., 2022a
SCN1A	931	R	H	Dravet Syndrome	SCN1A: Dravet Syndrome	Brunklaus et al., 2022a
SCN1A	946	R	C	Dravet Syndrome	SCN1A: Dravet Syndrome	Brunklaus et al., 2022a
SCN1A	946	R	H	Dravet Syndrome	SCN1A: Dravet Syndrome	Brunklaus et al., 2022a
SCN1A	1485	N	D	Dravet Syndrome	SCN1A: Dravet Syndrome	Brunklaus et al., 2022a
SCN1A	1740	D	N	Dravet Syndrome	SCN1A: Dravet Syndrome	Brunklaus et al., 2022a
SCN1A	1866	D	G	Dravet Syndrome	SCN1A: Dravet Syndrome	Brunklaus et al., 2022a
SCN1A	188	D	V	GEFS+	SCN1A: GEFS+	Brunklaus et al., 2022a
SCN1A	188	D	V	GEFS+	SCN1A: GEFS+	Brunklaus et al., 2022a
SCN1A	188	D	V	GEFS+	SCN1A: GEFS+	Brunklaus et al., 2022a
SCN1A	188	D	V	GEFS+	SCN1A: GEFS+	Brunklaus et al., 2022a
SCN1A	194	D	N	Dravet Syndrome	SCN1A: Dravet Syndrome	Brunklaus et al., 2022a
SCN1A	194	D	N	Dravet Syndrome	SCN1A: Dravet Syndrome	Brunklaus et al., 2022a
SCN1A	79	D	H	Dravet Syndrome	SCN1A: Dravet Syndrome	Brunklaus et al., 2022a
SCN1A	1396	C	G	Dravet Syndrome	SCN1A: Dravet Syndrome	Brunklaus et al., 2022a
SCN1A	351	C	Y	Dravet Syndrome	SCN1A: Dravet Syndrome	Brunklaus et al., 2022a
SCN1A	1416	D	H	Dravet Syndrome	SCN1A: Dravet Syndrome	Brunklaus et al., 2022a
SCN1A	45	D	N	GEFS+	SCN1A: GEFS+	Brunklaus et al., 2022a
SCN1A	45	D	N	GEFS+	SCN1A: GEFS+	Brunklaus et al., 2022a
SCN1A	1238	E	D	Dravet Syndrome	SCN1A: Dravet Syndrome	Brunklaus et al., 2022a
SCN1A	1450	Q	K	Dravet Syndrome	SCN1A: Dravet Syndrome	Brunklaus et al., 2022a
SCN1A	1421	G	R	Dravet Syndrome	SCN1A: Dravet Syndrome	Brunklaus et al., 2022a
SCN1A	1480	G	V	GEFS+	SCN1A: GEFS+	Brunklaus et al., 2022a
SCN1A	1749	G	R	Dravet Syndrome	SCN1A: Dravet Syndrome	Brunklaus et al., 2022a
SCN1A	337	G	E	Dravet Syndrome	SCN1A: Dravet Syndrome	Brunklaus et al., 2022a
SCN1A	355	G	R	Dravet Syndrome	SCN1A: Dravet Syndrome	Brunklaus et al., 2022a
SCN1A	950	G	E	Dravet Syndrome	SCN1A: Dravet Syndrome	Brunklaus et al., 2022a
SCN1A	127	H	D	GEFS+	SCN1A: GEFS+	Brunklaus et al., 2022a
SCN1A	1393	H	D	GEFS+	SCN1A: GEFS+	Brunklaus et al., 2022a
SCN1A	1393	H	D	GEFS+	SCN1A: GEFS+	Brunklaus et al., 2022a
SCN1A	1545	I	V	Dravet Syndrome	SCN1A: Dravet Syndrome	Brunklaus et al., 2022a
SCN1A	1656	I	M	GEFS+	SCN1A: GEFS+	Brunklaus et al., 2022a
SCN1A	1656	I	M	GEFS+	SCN1A: GEFS+	Brunklaus et al., 2022a
SCN1A	1656	I	M	GEFS+	SCN1A: GEFS+	Brunklaus et al., 2022a
SCN1A	1656	I	M	GEFS+	SCN1A: GEFS+	Brunklaus et al., 2022a
SCN1A	171	I	K	Dravet Syndrome	SCN1A: Dravet Syndrome	Brunklaus et al., 2022a
SCN1A	1922	I	T	Dravet Syndrome	SCN1A: Dravet Syndrome	Brunklaus et al., 2022a
SCN1A	227	I	S	Dravet Syndrome	SCN1A: Dravet Syndrome	Brunklaus et al., 2022a
SCN1A	125	L	W	Dravet Syndrome	SCN1A: Dravet Syndrome	Brunklaus et al., 2022a
SCN1A	1660	L	P	Dravet Syndrome	SCN1A: Dravet Syndrome	Brunklaus et al., 2022a
SCN1A	1677	L	P	Dravet Syndrome	SCN1A: Dravet Syndrome	Brunklaus et al., 2022a
SCN1A	783	L	P	Dravet Syndrome	SCN1A: Dravet Syndrome	Brunklaus et al., 2022a
SCN1A	1511	M	R	Dravet Syndrome	SCN1A: Dravet Syndrome	Brunklaus et al., 2022a
SCN1A	1780	M	T	Dravet Syndrome	SCN1A: Dravet Syndrome	Brunklaus et al., 2022a
SCN1A	1780	M	T	Dravet Syndrome	SCN1A: Dravet Syndrome	Brunklaus et al., 2022a
SCN1A	956	M	T	GEFS+	SCN1A: GEFS+	Brunklaus et al., 2022a
SCN1A	960	M	R	Dravet Syndrome	SCN1A: Dravet Syndrome	Brunklaus et al., 2022a
SCN1A	1732	P	L	Dravet Syndrome	SCN1A: Dravet Syndrome	Brunklaus et al., 2022a
SCN1A	1463	F	S	Dravet Syndrome	SCN1A: Dravet Syndrome	Brunklaus et al., 2022a
SCN1A	1707	F	V	Dravet Syndrome	SCN1A: Dravet Syndrome	Brunklaus et al., 2022a
SCN1A	403	F	L	Dravet Syndrome	SCN1A: Dravet Syndrome	Brunklaus et al., 2022a
SCN1A	945	F	L	Dravet Syndrome	SCN1A: Dravet Syndrome	Brunklaus et al., 2022a
SCN1A	169	S	P	Dravet Syndrome	SCN1A: Dravet Syndrome	Brunklaus et al., 2022a
SCN1A	1721	T	R	Dravet Syndrome	SCN1A: Dravet Syndrome	Brunklaus et al., 2022a
SCN1A	1722	T	N	Dravet Syndrome	SCN1A: Dravet Syndrome	Brunklaus et al., 2022a
SCN1A	199	T	R	Dravet Syndrome	SCN1A: Dravet Syndrome	Brunklaus et al., 2022a
SCN1A	875	T	K	Dravet Syndrome	SCN1A: Dravet Syndrome	Brunklaus et al., 2022a
SCN1A	875	T	K	GEFS+	SCN1A: GEFS+	Brunklaus et al., 2022a
SCN1A	875	T	K	GEFS+	SCN1A: GEFS+	Brunklaus et al., 2022a
SCN1A	875	T	K	GEFS+	SCN1A: GEFS+	Brunklaus et al., 2022a
SCN1A	875	T	K	GEFS+	SCN1A: GEFS+	Brunklaus et al., 2022a
SCN1A	875	T	K	GEFS+	SCN1A: GEFS+	Brunklaus et al., 2022a
SCN1A	875	T	K	GEFS+	SCN1A: GEFS+	Brunklaus et al., 2022a
SCN1A	875	T	K	GEFS+	SCN1A: GEFS+	Brunklaus et al., 2022a
SCN1A	875	T	K	GEFS+	SCN1A: GEFS+	Brunklaus et al., 2022a
SCN1A	875	T	K	GEFS+	SCN1A: GEFS+	Brunklaus et al., 2022a
SCN1A	875	T	K	GEFS+	SCN1A: GEFS+	Brunklaus et al., 2022a
SCN1A	875	T	K	GEFS+	SCN1A: GEFS+	Brunklaus et al., 2022a
SCN1A	875	T	M	GEFS+	SCN1A: GEFS+	Brunklaus et al., 2022a
SCN1A	875	T	M	GEFS+	SCN1A: GEFS+	Brunklaus et al., 2022a
SCN1A	875	T	M	GEFS+	SCN1A: GEFS+	Brunklaus et al., 2022a
SCN1A	875	T	M	GEFS+	SCN1A: GEFS+	Brunklaus et al., 2022a
SCN1A	875	T	M	GEFS+	SCN1A: GEFS+	Brunklaus et al., 2022a
SCN1A	875	T	M	GEFS+	SCN1A: GEFS+	Brunklaus et al., 2022a
SCN1A	875	T	M	GEFS+	SCN1A: GEFS+	Brunklaus et al., 2022a
SCN1A	875	T	M	GEFS+	SCN1A: GEFS+	Brunklaus et al., 2022a
SCN1A	1726	W	R	Dravet Syndrome	SCN1A: Dravet Syndrome	Brunklaus et al., 2022a
SCN1A	314	W	G	GEFS+	SCN1A: GEFS+	Brunklaus et al., 2022a
SCN1A	314	W	G	GEFS+	SCN1A: GEFS+	Brunklaus et al., 2022a
SCN1A	932	W	C	Dravet Syndrome	SCN1A: Dravet Syndrome	Brunklaus et al., 2022a
SCN1A	413	Y	N	Dravet Syndrome	SCN1A: Dravet Syndrome	Brunklaus et al., 2022a
SCN1A	84	Y	C	Dravet Syndrome	SCN1A: Dravet Syndrome	Brunklaus et al., 2022a
SCN1A	1353	V	L	GEFS+	SCN1A: GEFS+	Brunklaus et al., 2022a
SCN1A	1353	V	L	GEFS+	SCN1A: GEFS+	Brunklaus et al., 2022a
SCN1A	1353	V	L	GEFS+	SCN1A: GEFS+	Brunklaus et al., 2022a
SCN1A	1353	V	L	GEFS+	SCN1A: GEFS+	Brunklaus et al., 2022a
SCN1A	1353	V	L	GEFS+	SCN1A: GEFS+	Brunklaus et al., 2022a
SCN1A	1353	V	L	GEFS+	SCN1A: GEFS+	Brunklaus et al., 2022a
SCN1A	1353	V	L	GEFS+	SCN1A: GEFS+	Brunklaus et al., 2022a
SCN1A	1353	V	L	GEFS+	SCN1A: GEFS+	Brunklaus et al., 2022a
SCN1A	1390	V	M	Dravet Syndrome	SCN1A: Dravet Syndrome	Brunklaus et al., 2022a
SCN1A	1390	V	M	Dravet Syndrome	SCN1A: Dravet Syndrome	Brunklaus et al., 2022a
SCN1A	1390	V	M	Dravet Syndrome	SCN1A: Dravet Syndrome	Brunklaus et al., 2022a
SCN1A	406	V	F	Dravet Syndrome	SCN1A: Dravet Syndrome	Brunklaus et al., 2022a
SCN1A	896	V	F	Dravet Syndrome	SCN1A: Dravet Syndrome	Brunklaus et al., 2022a
SCN1A	907	V	F	GEFS+	SCN1A: GEFS+	Brunklaus et al., 2022a
SCN1A	944	V	A	Dravet Syndrome	SCN1A: Dravet Syndrome	Brunklaus et al., 2022a
SCN1A	944	V	E	Dravet Syndrome	SCN1A: Dravet Syndrome	Brunklaus et al., 2022a
SCN1A	1666	S	F	Dravet Syndrome	SCN1A: Dravet Syndrome	Brunklaus et al., 2022a
SCN1A	1365	G	D	Dravet Syndrome	SCN1A: Dravet Syndrome	Brunklaus et al., 2022a
SCN1A	1343	A	P	Dravet Syndrome	SCN1A: Dravet Syndrome	Brunklaus et al., 2022a
SCN1A	1740	D	N	GEFS+	SCN1A: GEFS+	Brunklaus et al., 2022a
SCN1A	99	I	N	Dravet Syndrome	SCN1A: Dravet Syndrome	Brunklaus et al., 2022a
SCN1A	573	S	R	GEFS+	SCN1A: GEFS+	Brunklaus et al., 2022a
SCN1A	393	R	H	Dravet Syndrome	SCN1A: Dravet Syndrome	Brunklaus et al., 2022a
SCN1A	257	C	R	Dravet Syndrome	SCN1A: Dravet Syndrome	Brunklaus et al., 2022a
SCN1A	1909	T	I	GEFS+	SCN1A: GEFS+	Brunklaus et al., 2022a
SCN1A	175	A	V	Dravet Syndrome	SCN1A: Dravet Syndrome	Brunklaus et al., 2022a
SCN1A	377	R	P	Dravet Syndrome	SCN1A: Dravet Syndrome	Brunklaus et al., 2022a
SCN1A	959	C	R	Dravet Syndrome	SCN1A: Dravet Syndrome	Brunklaus et al., 2022a
SCN1A	931	R	H	Dravet Syndrome	SCN1A: Dravet Syndrome	Brunklaus et al., 2022a
SCN1A	982	V	L	Dravet Syndrome	SCN1A: Dravet Syndrome	Brunklaus et al., 2022a
SCN1A	986	L	F	Dravet Syndrome	SCN1A: Dravet Syndrome	Brunklaus et al., 2022a
SCN1A	393	R	H	Dravet Syndrome	SCN1A: Dravet Syndrome	Brunklaus et al., 2022a
SCN1A	1545	I	V	Dravet Syndrome	SCN1A: Dravet Syndrome	Brunklaus et al., 2022a
SCN1A	1545	I	V	Dravet Syndrome	SCN1A: Dravet Syndrome	Brunklaus et al., 2022a
SCN1A	1432	K	E	Dravet Syndrome	SCN1A: Dravet Syndrome	Brunklaus et al., 2022a
SCN1A	403	F	S	Dravet Syndrome	SCN1A: Dravet Syndrome	Brunklaus et al., 2022a
SCN1A	1376	C	R	Dravet Syndrome	SCN1A: Dravet Syndrome	Brunklaus et al., 2022a
SCN1A	931	R	H	Dravet Syndrome	SCN1A: Dravet Syndrome	Brunklaus et al., 2022a
SCN1A	883	I	S	Dravet Syndrome	SCN1A: Dravet Syndrome	Brunklaus et al., 2022a
SCN1A	1449	L	P	Dravet Syndrome	SCN1A: Dravet Syndrome	Brunklaus et al., 2022a
SCN1A	419	L	R	GEFS+	SCN1A: GEFS+	Brunklaus et al., 2022a
SCN1A	931	R	C	Dravet Syndrome	SCN1A: Dravet Syndrome	Brunklaus et al., 2022a
SCN1A	227	I	T	Dravet Syndrome	SCN1A: Dravet Syndrome	Brunklaus et al., 2022a
SCN1A	1238	E	D	GEFS+	SCN1A: GEFS+	Brunklaus et al., 2022a
SCN1A	1494	G	E	Dravet Syndrome	SCN1A: Dravet Syndrome	Brunklaus et al., 2022a
SCN1A	859	R	H	GEFS+	SCN1A: GEFS+	Brunklaus et al., 2022a
SCN1A	137	T	S	GEFS+	SCN1A: GEFS+	Brunklaus et al., 2022a
SCN1A	101	R	W	Dravet Syndrome	SCN1A: Dravet Syndrome	Brunklaus et al., 2022a
SCN1A	168	E	A	Dravet Syndrome	SCN1A: Dravet Syndrome	Brunklaus et al., 2022a
SCN1A	1714	M	V	GEFS+	SCN1A: GEFS+	Brunklaus et al., 2022a
SCN1A	1067	A	T	Dravet Syndrome	SCN1A: Dravet Syndrome	Brunklaus et al., 2022a
SCN1A	1408	W	L	Dravet Syndrome	SCN1A: Dravet Syndrome	Brunklaus et al., 2022a
SCN1A	333	A	V	GEFS+	SCN1A: GEFS+	Brunklaus et al., 2022a
SCN1A	1995	E	G	Dravet Syndrome	SCN1A: Dravet Syndrome	Brunklaus et al., 2022a
SCN1A	393	R	H	Dravet Syndrome	SCN1A: Dravet Syndrome	Brunklaus et al., 2022a
SCN1A	1749	G	E	Dravet Syndrome	SCN1A: Dravet Syndrome	Brunklaus et al., 2022a
SCN1A	1912	R	P	Dravet Syndrome	SCN1A: Dravet Syndrome	Brunklaus et al., 2022a
SCN1A	946	R	C	Dravet Syndrome	SCN1A: Dravet Syndrome	Brunklaus et al., 2022a
SCN1A	1845	N	T	Dravet Syndrome	SCN1A: Dravet Syndrome	Brunklaus et al., 2022a
SCN1A	1598	Y	F	GEFS+	SCN1A: GEFS+	Brunklaus et al., 2022a
SCN1A	227	I	S	Dravet Syndrome	SCN1A: Dravet Syndrome	Brunklaus et al., 2022a
SCN1A	931	R	C	Dravet Syndrome	SCN1A: Dravet Syndrome	Brunklaus et al., 2022a
SCN1A	882	I	F	GEFS+	SCN1A: GEFS+	Brunklaus et al., 2022a
SCN1A	809	G	A	GEFS+	SCN1A: GEFS+	Brunklaus et al., 2022a
SCN1A	162	T	I	NDEEMA	SCN1A: Early onset DEE	Brunklaus et al., 2022b
SCN1A	228	S	P	NDEEMA	SCN1A: Early onset DEE	Brunklaus et al., 2022b
SCN1A	229	V	L	NDEEMA	SCN1A: Early onset DEE	Brunklaus et al., 2022b
SCN1A	236	I	V	NDEEMA	SCN1A: Early onset DEE	Brunklaus et al., 2022b
SCN1A	236	I	T	NDEEMA	SCN1A: Early onset DEE	Brunklaus et al., 2022b
SCN1A	247	L	V	NDEEMA	SCN1A: Early onset DEE	Brunklaus et al., 2022b
SCN1A	883	I	T	NDEEMA	SCN1A: Early onset DEE	Brunklaus et al., 2022b
SCN1A	893	L	F	NDEEMA	SCN1A: Early onset DEE	Brunklaus et al., 2022b
SCN1A	989	A	T	NDEEMA	SCN1A: Early onset DEE	Brunklaus et al., 2022b
SCN1A	1339	A	D	NDEEMA	SCN1A: Early onset DEE	Brunklaus et al., 2022b
SCN1A	1345	P	L	NDEEMA	SCN1A: Early onset DEE	Brunklaus et al., 2022b
SCN1A	1346	S	P	NDEEMA	SCN1A: Early onset DEE	Brunklaus et al., 2022b
SCN1A	1347	I	V	NDEEMA	SCN1A: Early onset DEE	Brunklaus et al., 2022b
SCN1A	226	T	M	EIDEE	SCN1A: Early onset DEE	Brunklaus et al., 2022b
SCN1A	420	A	V	EIDEE	SCN1A: Early onset DEE	Brunklaus et al., 2022b
SCN1A	422	V	L	EIDEE	SCN1A: Early onset DEE	Brunklaus et al., 2022b
SCN1A	1345	P	S	EIDEE	SCN1A: Early onset DEE	Brunklaus et al., 2022b
SCN1A	1481	V	I	EIDEE	SCN1A: Early onset DEE	Brunklaus et al., 2022b
SCN1A	1483	I	M	EIDEE	SCN1A: Early onset DEE	Brunklaus et al., 2022b
SCN1A	1498	I	T	EIDEE	SCN1A: Early onset DEE	Brunklaus et al., 2022b
SCN1A	1636	R	Q	EIDEE	SCN1A: Early onset DEE	Brunklaus et al., 2022b
SCN1A	1669	A	E	EIDEE	SCN1A: Early onset DEE	Brunklaus et al., 2022b
SCN1A	263	L	V	FHM3	SCN1A: FHM3	Brunklaus et al., 2022b
SCN1A	1489	Q	H	FHM3	SCN1A: FHM3	Brunklaus et al., 2022b
SCN1A	1489	Q	K	FHM3	SCN1A: FHM3	Brunklaus et al., 2022b
SCN1A	1498	I	M	FHM3	SCN1A: FHM3	Brunklaus et al., 2022b
SCN1A	1499	F	L	FHM3	SCN1A: FHM3	Brunklaus et al., 2022b
SCN1A	1500	M	V	FHM3	SCN1A: FHM3	Brunklaus et al., 2022b
SCN1A	1624	L	P	FHM3	SCN1A: FHM3	Brunklaus et al., 2022b
SCN1A	1649	L	Q	FHM3	SCN1A: FHM3	Brunklaus et al., 2022b
SCN1A	1661	F	L	FHM3	SCN1A: FHM3	Brunklaus et al., 2022b
SCN1A	1670	L	W	FHM3	SCN1A: FHM3	Brunklaus et al., 2022b
SCN1A	1774	F	S	FHM3	SCN1A: FHM3	Brunklaus et al., 2022b
SCN2A	36	R	G	Benign Epilepsy	SCN2A: Benign Epilepsy	Wolff et al., 2017
SCN2A	36	R	G	Benign Epilepsy	SCN2A: Benign Epilepsy	Wolff et al., 2017
SCN2A	132	N	K	DEE & seizure onset < 90 days	SCN2A: Early onset DEE	Wolff et al., 2017
SCN2A	136	M	I	DEE & seizure onset < 90 days	SCN2A: Early onset DEE	Wolff et al., 2017
SCN2A	169	E	G	DEE & seizure onset > 90 days	SCN2A: Late onset DEE	Wolff et al., 2017
SCN2A	202	A	V	Benign Epilepsy	SCN2A: Benign Epilepsy	Wolff et al., 2017
SCN2A	207	F	S	Benign Epilepsy	SCN2A: Benign Epilepsy	Wolff et al., 2017
SCN2A	208	V	E	Benign Epilepsy	SCN2A: Benign Epilepsy	Wolff et al., 2017
SCN2A	212	N	D	DEE & seizure onset < 90 days	SCN2A: Early onset DEE	Wolff et al., 2017
SCN2A	213	V	D	DEE & seizure onset < 90 days	SCN2A: Early onset DEE	Wolff et al., 2017
SCN2A	213	V	D	DEE & seizure onset < 90 days	SCN2A: Early onset DEE	Wolff et al., 2017
SCN2A	218	T	K	DEE & seizure onset < 90 days	SCN2A: Early onset DEE	Wolff et al., 2017
SCN2A	220	R	G	DEE & seizure onset < 90 days	SCN2A: Early onset DEE	Wolff et al., 2017
SCN2A	223	R	Q	Benign Epilepsy	SCN2A: Benign Epilepsy	Wolff et al., 2017
SCN2A	227	T	I	DEE & seizure onset < 90 days	SCN2A: Early onset DEE	Wolff et al., 2017
SCN2A	236	T	S	DEE & seizure onset < 90 days	SCN2A: Early onset DEE	Wolff et al., 2017
SCN2A	240	A	S	DEE & seizure onset < 90 days	SCN2A: Early onset DEE	Wolff et al., 2017
SCN2A	252	M	V	Benign Epilepsy	SCN2A: Benign Epilepsy	Wolff et al., 2017
SCN2A	261	V	M	Benign Epilepsy	SCN2A: Benign Epilepsy	Wolff et al., 2017
SCN2A	263	A	V	Benign Epilepsy	SCN2A: Benign Epilepsy	Wolff et al., 2017
SCN2A	263	A	V	Benign Epilepsy	SCN2A: Benign Epilepsy	Wolff et al., 2017
SCN2A	263	A	V	Benign Epilepsy	SCN2A: Benign Epilepsy	Wolff et al., 2017
SCN2A	263	A	V	DEE & seizure onset < 90 days	SCN2A: Early onset DEE	Wolff et al., 2017
SCN2A	263	A	V	DEE & seizure onset < 90 days	SCN2A: Early onset DEE	Wolff et al., 2017
SCN2A	263	A	V	DEE & seizure onset < 90 days	SCN2A: Early onset DEE	Wolff et al., 2017
SCN2A	263	A	T	DEE & seizure onset < 90 days	SCN2A: Early onset DEE	Wolff et al., 2017
SCN2A	343	D	G	Benign Epilepsy	SCN2A: Benign Epilepsy	Wolff et al., 2017
SCN2A	423	V	L	DEE & seizure onset < 90 days	SCN2A: Early onset DEE	Wolff et al., 2017
SCN2A	423	V	L	DEE & seizure onset < 90 days	SCN2A: Early onset DEE	Wolff et al., 2017
SCN2A	430	E	Q	Benign Epilepsy	SCN2A: Benign Epilepsy	Wolff et al., 2017
SCN2A	430	E	G	DEE & seizure onset < 90 days	SCN2A: Early onset DEE	Wolff et al., 2017
SCN2A	828	G	V	Benign Epilepsy	SCN2A: Benign Epilepsy	Wolff et al., 2017
SCN2A	853	R	Q	DEE & seizure onset > 90 days	SCN2A: Late onset DEE	Wolff et al., 2017
SCN2A	853	R	Q	DEE & seizure onset > 90 days	SCN2A: Late onset DEE	Wolff et al., 2017
SCN2A	853	R	Q	DEE & seizure onset > 90 days	SCN2A: Late onset DEE	Wolff et al., 2017
SCN2A	853	R	Q	DEE & seizure onset > 90 days	SCN2A: Late onset DEE	Wolff et al., 2017
SCN2A	853	R	Q	DEE & seizure onset > 90 days	SCN2A: Late onset DEE	Wolff et al., 2017
SCN2A	856	R	L	DEE & seizure onset < 90 days	SCN2A: Early onset DEE	Wolff et al., 2017
SCN2A	856	R	Q	DEE & seizure onset < 90 days	SCN2A: Early onset DEE	Wolff et al., 2017
SCN2A	863	S	F	Benign Epilepsy	SCN2A: Benign Epilepsy	Wolff et al., 2017
SCN2A	873	I	M	DEE & seizure onset < 90 days	SCN2A: Early onset DEE	Wolff et al., 2017
SCN2A	876	N	T	DEE & seizure onset < 90 days	SCN2A: Early onset DEE	Wolff et al., 2017
SCN2A	881	L	P	DEE & seizure onset > 90 days	SCN2A: Late onset DEE	Wolff et al., 2017
SCN2A	882	G	E	DEE & seizure onset < 90 days	SCN2A: Early onset DEE	Wolff et al., 2017
SCN2A	887	V	A	DEE & seizure onset < 90 days	SCN2A: Early onset DEE	Wolff et al., 2017
SCN2A	892	V	I	Benign Epilepsy	SCN2A: Benign Epilepsy	Wolff et al., 2017
SCN2A	905	K	N	DEE & seizure onset < 90 days	SCN2A: Early onset DEE	Wolff et al., 2017
SCN2A	928	F	C	DEE & seizure onset < 90 days	SCN2A: Early onset DEE	Wolff et al., 2017
SCN2A	930	H	Q	DEE & seizure onset > 90 days	SCN2A: Late onset DEE	Wolff et al., 2017
SCN2A	976	N	K	DEE & seizure onset > 90 days	SCN2A: Late onset DEE	Wolff et al., 2017
SCN2A	987	S	I	DEE & seizure onset < 90 days	SCN2A: Early onset DEE	Wolff et al., 2017
SCN2A	999	E	K	DEE & seizure onset < 90 days	SCN2A: Early onset DEE	Wolff et al., 2017
SCN2A	999	E	K	DEE & seizure onset < 90 days	SCN2A: Early onset DEE	Wolff et al., 2017
SCN2A	999	E	K	DEE & seizure onset < 90 days	SCN2A: Early onset DEE	Wolff et al., 2017
SCN2A	999	E	K	DEE & seizure onset < 90 days	SCN2A: Early onset DEE	Wolff et al., 2017
SCN2A	1001	N	K	Benign Epilepsy	SCN2A: Benign Epilepsy	Wolff et al., 2017
SCN2A	1003	L	I	Benign Epilepsy	SCN2A: Benign Epilepsy	Wolff et al., 2017
SCN2A	1128	M	T	DEE & seizure onset > 90 days	SCN2A: Late onset DEE	Wolff et al., 2017
SCN2A	1211	E	K	DEE & seizure onset > 90 days	SCN2A: Late onset DEE	Wolff et al., 2017
SCN2A	1281	I	F	DEE & seizure onset > 90 days	SCN2A: Late onset DEE	Wolff et al., 2017
SCN2A	1312	R	T	DEE & seizure onset > 90 days	SCN2A: Late onset DEE	Wolff et al., 2017
SCN2A	1319	R	Q	Benign Epilepsy	SCN2A: Benign Epilepsy	Wolff et al., 2017
SCN2A	1319	R	Q	Benign Epilepsy	SCN2A: Benign Epilepsy	Wolff et al., 2017
SCN2A	1319	R	Q	Benign Epilepsy	SCN2A: Benign Epilepsy	Wolff et al., 2017
SCN2A	1319	R	W	DEE & seizure onset > 90 days	SCN2A: Late onset DEE	Wolff et al., 2017
SCN2A	1321	E	K	Benign Epilepsy	SCN2A: Benign Epilepsy	Wolff et al., 2017
SCN2A	1323	M	V	DEE & seizure onset < 90 days	SCN2A: Early onset DEE	Wolff et al., 2017
SCN2A	1326	V	D	DEE & seizure onset < 90 days	SCN2A: Early onset DEE	Wolff et al., 2017
SCN2A	1326	V	L	DEE & seizure onset < 90 days	SCN2A: Early onset DEE	Wolff et al., 2017
SCN2A	1330	L	F	Benign Epilepsy	SCN2A: Benign Epilepsy	Wolff et al., 2017
SCN2A	1336	S	Y	DEE & seizure onset < 90 days	SCN2A: Early onset DEE	Wolff et al., 2017
SCN2A	1336	S	Y	DEE & seizure onset < 90 days	SCN2A: Early onset DEE	Wolff et al., 2017
SCN2A	1336	S	Y	DEE & seizure onset < 90 days	SCN2A: Early onset DEE	Wolff et al., 2017
SCN2A	1338	M	T	DEE & seizure onset < 90 days	SCN2A: Early onset DEE	Wolff et al., 2017
SCN2A	1342	L	P	DEE & seizure onset < 90 days	SCN2A: Early onset DEE	Wolff et al., 2017
SCN2A	1342	L	P	DEE & seizure onset > 90 days	SCN2A: Late onset DEE	Wolff et al., 2017
SCN2A	1342	L	P	DEE & seizure onset > 90 days	SCN2A: Late onset DEE	Wolff et al., 2017
SCN2A	1473	I	M	DEE & seizure onset < 90 days	SCN2A: Early onset DEE	Wolff et al., 2017
SCN2A	1479	Q	P	DEE & seizure onset < 90 days	SCN2A: Early onset DEE	Wolff et al., 2017
SCN2A	1500	A	T	DEE & seizure onset < 90 days	SCN2A: Early onset DEE	Wolff et al., 2017
SCN2A	1522	G	A	DEE & seizure onset > 90 days	SCN2A: Late onset DEE	Wolff et al., 2017
SCN2A	1531	Q	K	Benign Epilepsy	SCN2A: Benign Epilepsy	Wolff et al., 2017
SCN2A	1531	Q	K	Benign Epilepsy	SCN2A: Benign Epilepsy	Wolff et al., 2017
SCN2A	1545	M	V	DEE & seizure onset < 90 days	SCN2A: Early onset DEE	Wolff et al., 2017
SCN2A	1548	M	V	DEE & seizure onset < 90 days	SCN2A: Early onset DEE	Wolff et al., 2017
SCN2A	1563	L	V	Benign Epilepsy	SCN2A: Benign Epilepsy	Wolff et al., 2017
SCN2A	1589	Y	C	Benign Epilepsy	SCN2A: Benign Epilepsy	Wolff et al., 2017
SCN2A	1593	G	R	DEE & seizure onset < 90 days	SCN2A: Early onset DEE	Wolff et al., 2017
SCN2A	1596	I	S	Benign Epilepsy	SCN2A: Benign Epilepsy	Wolff et al., 2017
SCN2A	1597	F	L	DEE & seizure onset < 90 days	SCN2A: Early onset DEE	Wolff et al., 2017
SCN2A	1622	P	S	DEE & seizure onset > 90 days	SCN2A: Late onset DEE	Wolff et al., 2017
SCN2A	1623	T	N	DEE & seizure onset < 90 days	SCN2A: Early onset DEE	Wolff et al., 2017
SCN2A	1627	V	M	DEE & seizure onset < 90 days	SCN2A: Early onset DEE	Wolff et al., 2017
SCN2A	1629	R	L	DEE & seizure onset < 90 days	SCN2A: Early onset DEE	Wolff et al., 2017
SCN2A	1629	R	H	DEE & seizure onset < 90 days	SCN2A: Early onset DEE	Wolff et al., 2017
SCN2A	1634	G	V	DEE & seizure onset < 90 days	SCN2A: Early onset DEE	Wolff et al., 2017
SCN2A	1640	I	S	DEE & seizure onset < 90 days	SCN2A: Early onset DEE	Wolff et al., 2017
SCN2A	1641	K	N	Benign Epilepsy	SCN2A: Benign Epilepsy	Wolff et al., 2017
SCN2A	1650	L	P	DEE & seizure onset > 90 days	SCN2A: Late onset DEE	Wolff et al., 2017
SCN2A	1652	A	P	DEE & seizure onset > 90 days	SCN2A: Late onset DEE	Wolff et al., 2017
SCN2A	1656	S	F	DEE & seizure onset > 90 days	SCN2A: Late onset DEE	Wolff et al., 2017
SCN2A	1660	L	T	DEE & seizure onset < 90 days	SCN2A: Early onset DEE	Wolff et al., 2017
SCN2A	1811	Q	E	DEE & seizure onset < 90 days	SCN2A: Early onset DEE	Wolff et al., 2017
SCN2A	1829	L	F	DEE & seizure onset < 90 days	SCN2A: Early onset DEE	Wolff et al., 2017
SCN2A	1853	H	R	DEE & seizure onset < 90 days	SCN2A: Early onset DEE	Wolff et al., 2017
SCN2A	1882	R	G	Benign Epilepsy	SCN2A: Benign Epilepsy	Wolff et al., 2017
SCN2A	1882	R	Q	DEE & seizure onset < 90 days	SCN2A: Early onset DEE	Wolff et al., 2017
SCN2A	1882	R	L	DEE & seizure onset < 90 days	SCN2A: Early onset DEE	Wolff et al., 2017
SCN2A	1882	R	Q	DEE & seizure onset < 90 days	SCN2A: Early onset DEE	Wolff et al., 2017
SCN2A	1882	R	Q	DEE & seizure onset < 90 days	SCN2A: Early onset DEE	Wolff et al., 2017
SCN2A	1882	R	Q	DEE & seizure onset < 90 days	SCN2A: Early onset DEE	Wolff et al., 2017
SCN2A	674	T	K	Autism	SCN2A: Autism	Crawford et al., 2021
SCN2A	937	R	C	Autism	SCN2A: Autism	Crawford et al., 2021
SCN2A	1420	T	M	Autism	SCN2A: Autism	Crawford et al., 2021
SCN2A	1744	G	R	Autism	SCN2A: Autism	Crawford et al., 2021
SCN2A	1902	R	C	Autism	SCN2A: Autism	Crawford et al., 2021
SCN2A	28	R	C	Autism	SCN2A: Autism	Crawford et al., 2021
SCN2A	1341	L	R	Autism	SCN2A: Autism	Crawford et al., 2021
SCN2A	82	D	G	Autism	SCN2A: Autism	Crawford et al., 2021
SCN2A	379	R	H	Autism	SCN2A: Autism	Crawford et al., 2021
SCN2A	379	R	H	Autism	SCN2A: Autism	Crawford et al., 2021
SCN2A	937	R	H	Autism	SCN2A: Autism	Crawford et al., 2021
SCN2A	1634	G	D	Autism	SCN2A: Autism	Crawford et al., 2021
SCN2A	937	R	C	Autism	SCN2A: Autism	Crawford et al., 2021
SCN2A	1420	T	M	Autism	SCN2A: Autism	Crawford et al., 2021
SCN2A	263	A	V	Autism	SCN2A: Autism	Crawford et al., 2021
SCN2A	853	R	Q	Autism	SCN2A: Autism	Crawford et al., 2021
SCN2A	1321	E	K	Autism	SCN2A: Autism	Crawford et al., 2021
SCN2A	569	P	A	Autism	SCN2A: Autism	Crawford et al., 2021
SCN2A	1773	A	T	Autism	SCN2A: Autism	Crawford et al., 2021
SCN2A	853	R	Q	Autism	SCN2A: Autism	Crawford et al., 2021
SCN2A	937	R	H	Autism	SCN2A: Autism	Crawford et al., 2021
SCN2A	365	T	M	Autism	SCN2A: Autism	Crawford et al., 2021
SCN2A	1773	A	V	Autism	SCN2A: Autism	Crawford et al., 2021
SCN2A	1744	G	R	Autism	SCN2A: Autism	Crawford et al., 2021
SCN2A	1772	I	M	Autism	SCN2A: Autism	Crawford et al., 2021
SCN2A	1635	R	Q	Autism	SCN2A: Autism	Crawford et al., 2021
SCN2A	1758	S	R	Autism	SCN2A: Autism	Crawford et al., 2021
SCN2A	922	R	C	Autism	SCN2A: Autism	Crawford et al., 2021
SCN2A	395	R	P	Autism	SCN2A: Autism	Crawford et al., 2021
SCN2A	1765	L	P	Autism	SCN2A: Autism	Crawford et al., 2021
SCN2A	1744	G	E	Autism	SCN2A: Autism	Crawford et al., 2021
SCN2A	1758	S	R	Autism	SCN2A: Autism	Crawford et al., 2021
SCN3A	875	I	T	DEE	SCN3A: DEE	Zaman et al., 2020
SCN3A	875	I	T	DEE	SCN3A: DEE	Zaman et al., 2020
SCN3A	875	I	T	DEE	SCN3A: DEE	Zaman et al., 2020
SCN3A	875	I	T	DEE	SCN3A: DEE	Zaman et al., 2020
SCN3A	875	I	T	DEE	SCN3A: DEE	Zaman et al., 2020
SCN3A	875	I	T	DEE	SCN3A: DEE	Zaman et al., 2020
SCN3A	885	L	F	DEE	SCN3A: DEE	Zaman et al., 2020
SCN3A	1333	P	L	DEE	SCN3A: DEE	Zaman et al., 2020
SCN3A	1468	I	R	DEE	SCN3A: DEE	Zaman et al., 2020
SCN3A	1486	T	I	DEE	SCN3A: DEE	Zaman et al., 2020
SCN3A	1621	R	G	DEE	SCN3A: DEE	Zaman et al., 2020
SCN3A	1621	R	Q	DEE	SCN3A: DEE	Zaman et al., 2020
SCN3A	1765	M	I	DEE	SCN3A: DEE	Zaman et al., 2020
SCN3A	1769	V	A	DEE	SCN3A: DEE	Zaman et al., 2020
Abbreviations: DEE – developmental epileptic encephalopathy, FHM3 – familial hemipelgic migraine type 3, PP - periodic paralysis, NDDwoE - neurodevelopmental disorders without epilepsy, MD - movement disorder, NDEEMA -neonatal developmental and epileptic encephalopathy with movement disorder and arthrogryposis, EIDEE - early infantile developmental and epileptic encephalopathy
References
Crawford, K. et al. Computational analysis of 10,860 phenotypic annotations in individuals with SCN2A-related disorders. Genetics in Medicine 23, 1263–1272 (2021).
Wolff, M. et al. Genetic and phenotypic heterogeneity suggest therapeutic implications in SCN2A-related disorders. Brain 140, 1316–1336 (2017).
Zaman, T. et al. <scp> SCN3A </scp> ‐Related Neurodevelopmental Disorder: A Spectrum of Epilepsy and Brain Malformation. Ann Neurol 88, 348–362 (2020).
Johannesen, K. M. et al. Genotype-phenotype correlations in SCN8A -related disorders reveal prognostic and therapeutic implications. Brain 145, 2991–3009 (2022).
Brunklaus, A. et al. The gain of function SCN1A disorder spectrum: novel epilepsy phenotypes and therapeutic implications. Brain 145, 3816–3831 (2022).
Brunklaus, A. et al. Development and Validation of a Prediction Model for Early Diagnosis of SCN1A -Related Epilepsies. Neurology 98, e1163–e1174 (2022).
Walsh, R. et al. Enhancing rare variant interpretation in inherited arrhythmias through quantitative analysis of consortium disease cohorts and population controls. Genetics in Medicine 23, 47–58 (2021).
Milman, A. et al. Genotype-Phenotype Correlation of SCN5A Genotype in Patients With Brugada Syndrome and Arrhythmic Events: Insights From the SABRUS in 392 Probands. Circ Genom Precis Med 14, (2021).
Eijkenboom, I. et al. Yield of peripheral sodium channels gene screening in pure small fibre neuropathy. J Neurol Neurosurg Psychiatry 90, 342–352 (2019).
Stępień, A., Sałacińska, D., Staszewski, J., Durka-Kęsy, M. & Dobrogowski, J. Paroxysmal extreme pain disorder in family with c.3892G &gt; T (p.Val1298Phe) in the SCN9A gene mutation – case report. BMC Neurol 20, 182 (2020).
Natkunarajah, J., Atherton, D., Elmslie, F., Mansour, S. & Mortimer, P. Treatment with carbamazepine and gabapentin of a patient with primary erythermalgia (erythromelalgia) identified to have a mutation in the SCN9A gene, encoding a voltage-gated sodium channel. Clin Exp Dermatol 34, e640–e642 (2009).
Meijer, I. A., Vanasse, M., Nizard, S., Robitaille, Y. & Rossignol, E. An atypical case of SCN9A mutation presenting with global motor delay and a severe pain disorder. Muscle Nerve 49, 134–138 (2014).
Ahn, H.-S. et al. A new Nav1.7 sodium channel mutation I234T in a child with severe pain. European Journal of Pain 14, 944–950 (2010).
Zhang, Z. et al. Exonic mutations in SCN9A (Na V 1.7) are found in a minority of patients with erythromelalgia. Scand J Pain 5, 217–225 (2014).
Yang, Y. et al. Nav1.7-A1632G Mutation from a Family with Inherited Erythromelalgia: Enhanced Firing of Dorsal Root Ganglia Neurons Evoked by Thermal Stimuli. Journal of Neuroscience 36, 7511–7522 (2016).
Lee, M.-J. et al. Characterization of a familial case with primary erythromelalgia from Taiwan. J Neurol 254, 210–214 (2007).
Wu, B. et al. A Novel SCN9A Mutation (F826Y) in Primary Erythromelalgia Alters the Excitability of Nav1.7. Curr Mol Med 17, (2018).
Drenth, J. P. H. et al. SCN9A Mutations Define Primary Erythermalgia as a Neuropathic Disorder of Voltage Gated Sodium Channels. Journal of Investigative Dermatology 124, 1333–1338 (2005).
Eberhardt, M. et al. Inherited Pain. Journal of Biological Chemistry 289, 1971–1980 (2014).
Yang, Y. et al. Nav1.7-A1632G Mutation from a Family with Inherited Erythromelalgia: Enhanced Firing of Dorsal Root Ganglia Neurons Evoked by Thermal Stimuli. Journal of Neuroscience 36, 7511–7522 (2016).
Suter, M. R. et al. p.L1612P, a Novel Voltage-gated Sodium Channel Nav1.7 Mutation Inducing a Cold Sensitive Paroxysmal Extreme Pain Disorder. Anesthesiology 122, 414–423 (2015).
Estación, M. et al. Intra- and Interfamily Phenotypic Diversity in Pain Syndromes Associated with a Gain-of-Function Variant of Na V 1.7. Mol Pain 7, 1744-8069-7–92 (2011).
Fertleman, C. R. et al. SCN9A Mutations in Paroxysmal Extreme Pain Disorder: Allelic Variants Underlie Distinct Channel Defects and Phenotypes. Neuron 52, 767–774 (2006).
McDonnell, A. et al. Inherited erythromelalgia due to mutations in SCN9A: natural history, clinical phenotype and somatosensory profile. Brain 139, 1052–1065 (2016).
Yoshinaga, H. et al. Phenotypic Variability in Childhood of Skeletal Muscle Sodium Channelopathies. Pediatr Neurol 52, 504–508 (2015).
Bissay, V. et al. Late onset painful cold-aggravated myotonia: Three families with SCN4A L1436P mutation. Neuromuscular Disorders 21, 590–593 (2011).
Feng, Y., Ji, X., Sun, X., Wang, H. & Zhang, C. Severe phenotypes of paralysis periodica paramyotonia are associated with the Met1592Val mutation in the voltage-gated sodium channel gene (SCN4A) in a Chinese family. Journal of Clinical Neuroscience 18, 1138–1140 (2011).
Lee, S.-C. et al. Clinical Diversity of SCN4A-Mutation-Associated Skeletal Muscle Sodium Channelopathy. Journal of Clinical Neurology 5, 186 (2009).
Waldrop, M., Amornvit, J., Pierson, C. R., Boue, D. R. & Sahenk, Z. A Novel De Novo Heterozygous SCN4a Mutation Causing Congenital Myopathy, Myotonia and Multiple Congenital Anomalies. J Neuromuscul Dis 6, 467–473 (2019).
Sampaio, F., Soares, S., Pereira, S., Lemos, J. A. & Mota, Á. Sodium Channel Myotonia and a Novel Gly701Asp Mutation in the SCN4A Gene: From an Ophthalmological Symptom to a Familial Disease. Neuro-Ophthalmology 45, 41–44 (2021).
Rossignol, E. et al. A novel founder SCN4A mutation causes painful cold-induced myotonia in French-Canadians. Neurology 69, 1937–1941 (2007).
Gun Bilgic, D. et al. A new clinical entity in T704M mutation in periodic paralysis. Journal of Clinical Neuroscience 78, 203–206 (2020).
Meng, Y.-X. et al. Sequence CLCN1 and SCN4A genes in patients with nondystrophic myotonia in Chinese people. Medicine 101, e29591 (2022).
Elia, N. et al. Myotonic Myopathy With Secondary Joint and Skeletal Anomalies From the c.2386C&gt;G, p.L796V Mutation in SCN4A. Front Neurol 11, (2020).
Liu, X. et al. Mutations of SCN4A gene cause different diseases: 2 case reports and literature review. Channels 9, 82–87 (2015).
Avila-Smirnow, D. et al. Non-dystrophic myotonia Chilean cohort with predominance of the SCN4A Gly1306Glu variant. Neuromuscular Disorders 30, 554–561 (2020).
Meyer, A. P. et al. Genotype-Phenotype Correlations and Characterization of Medication Use in Inherited Myotonic Disorders. Front Neurol 11, (2020).
Luo, S. et al. Identification of gene mutations in patients with primary periodic paralysis using targeted next-generation sequencing. BMC Neurol 19, 92 (2019).
Sun, J. et al. Clinical and genetic spectrum of a Chinese cohort with SCN4A gene mutations. Neuromuscular Disorders 31, 829–838 (2021).
Cerino, M. et al. Genetic Profile of Patients with Limb-Girdle Muscle Weakness in the Chilean Population. Genes (Basel) 13, (2022).
Brugnoni, R. et al. Next-generation sequencing application to investigate skeletal muscle channelopathies in a large cohort of Italian patients. Neuromuscular Disorders 31, 336–347 (2021).
Gonzalez-Quereda, L. et al. Targeted Next-Generation Sequencing in a Large Cohort of Genetically Undiagnosed Patients with Neuromuscular Disorders in Spain. Genes (Basel) 11, (2020).
Ganapathy, A. et al. Multi-gene testing in neurological disorders showed an improved diagnostic yield: data from over 1000 Indian patients. J Neurol 266, 1919–1926 (2019).
Töpf, A. et al. Sequential targeted exome sequencing of 1001 patients affected by unexplained limb-girdle weakness. Genet Med 22, 1478–1488 (2020).
Ravenscroft, G. et al. Neurogenetic fetal akinesia and arthrogryposis: genetics, expanding genotype-phenotypes and functional genomics. J Med Genet 58, 609–618 (2021).
Narang, A. et al. Frequency spectrum of rare and clinically relevant markers in multiethnic Indian populations (ClinIndb): A resource for genomic medicine in India. Hum Mutat 41, 1833–1847 (2020).
Maggi, L. et al. Coexistence of CLCN1 and SCN4A mutations in one family suffering from myotonia. Neurogenetics 18, 219–225 (2017).
Trip, J. et al. In tandem analysis of CLCN1 and SCN4A greatly enhances mutation detection in families with non-dystrophic myotonia. European Journal of Human Genetics 16, 921–929 (2008).
Rosenfeld, J., Sloan-Brown, K. & George, A. L. A novel muscle sodium channel mutation causes painful congenital myotonia. Ann Neurol 42, 811–814 (1997).
Orrell, R. W., Jurkat-Rott, K., Lehmann-Horn, F. & Lane, R. J. M. Familial cramp due to potassium-aggravated myotonia. J Neurol Neurosurg Psychiatry 65, 569–572 (1998).
Lee, S.-C. et al. Clinical Diversity of SCN4A-Mutation-Associated Skeletal Muscle Sodium Channelopathy. Journal of Clinical Neurology 5, 186 (2009).
Bulman, D. Phenotype variation and newcomers in ion channel disorders. Hum Mol Genet 6, 1679–1685 (1997).
Matthews, E. et al. What causes paramyotonia in the United Kingdom?: Common and new SCN4A mutations revealed. Neurology 70, 50–53 (2008).
Zaharieva, I. T. et al. Loss-of-function mutations in SCN4A cause severe foetal hypokinesia or ‘classical’ congenital myopathy. Brain 139, 674–691 (2016).
Jurkat-Rott, K. et al. Voltage-sensor sodium channel mutations cause hypokalemic periodic paralysis type 2 by enhanced inactivation and reduced current. Proceedings of the National Academy of Sciences 97, 9549–9554 (2000).
McClatchey, A. I. et al. Novel mutations in families with unusual and variable disorders of the skeletal muscle sodium channel. Nat Genet 2, 148–152 (1992).
Ptacek, L. J. et al. Sodium channel mutations in paramyotonia congenita and hyperkalemic periodic paralysis. Ann Neurol 33, 300–307 (2004).
Okuda, S., Kanda, F., Nishimoto, K., Sasaki, R. & Chihara, K. Hyperkalemic periodic paralysis and paramyotonia congenita - A novel sodium channel mutation -. J Neurol 248, 1003–1004 (2001).
Lerche, H. et al. Human sodium channel myotonia: slowed channel inactivation due to substitutions for a glycine within the III-IV linker. J Physiol 470, 13–22 (1993).
Tarailo-Graovac, M. et al. Exome Sequencing and the Management of Neurometabolic Disorders. N Engl J Med 374, 2246–55 (2016).
Kim, M.-K. et al. Mutation screening in Korean hypokalemic periodic paralysis patients: a novel SCN4A Arg672Cys mutation. Neuromuscular Disorders 14, 727–731 (2004).
